# Supplementary material for: Polyubiquitin architecture editing on collided ribosomes maintains persistent RQC activity
Source: EMBO J. 2025 Sep 16;44(21):6051–77. doi: 10.1038/s44318-025-00568-0 (PMC12583759; doi:10.1038/s44318-025-00568-0)
Supplement: Supplementary file 3 — Source data Fig. 1 [file 44318_2025_568_MOESM3_ESM.zip]

Archive with 28 entries (23 files):
- Figure1/
- __MACOSX/._Figure1
- Figure1/.DS_Store
- __MACOSX/Figure1/._.DS_Store
- Figure1/1A/
- __MACOSX/Figure1/._1A
- Figure1/1B/
- __MACOSX/Figure1/._1B
- Figure1/1D/
- __MACOSX/Figure1/._1D
- Figure1/1C/
- __MACOSX/Figure1/._1C
- Figure1/1A/Fig.1A_replicates.pdf
- __MACOSX/Figure1/1A/._Fig.1A_replicates.pdf
- Figure1/1A/Fig,1A.pdf
- __MACOSX/Figure1/1A/._Fig,1A.pdf
- Figure1/1A/Figure1A_relative intensity.xlsx
- __MACOSX/Figure1/1A/._Figure1A_relative intensity.xlsx
- Figure1/1B/Fig,1B_replicates.pdf
- __MACOSX/Figure1/1B/._Fig,1B_replicates.pdf
- Figure1/1B/Figure1B_relative intensity.xlsx
- __MACOSX/Figure1/1B/._Figure1B_relative intensity.xlsx
- Figure1/1B/Fig,1B.pdf
- __MACOSX/Figure1/1B/._Fig,1B.pdf
- Figure1/1D/Fig,1D.pdf
- __MACOSX/Figure1/1D/._Fig,1D.pdf
- Figure1/1C/Fig,1C.pdf
- __MACOSX/Figure1/1C/._Fig,1C.pdf
