# Supplementary material for: Polyubiquitin architecture editing on collided ribosomes maintains persistent RQC activity
Source: EMBO J. 2025 Sep 16;44(21):6051–77. doi: 10.1038/s44318-025-00568-0 (PMC12583759; doi:10.1038/s44318-025-00568-0)
Supplement: Supplementary file 3 — Source data Fig. 1 [file 44318_2025_568_MOESM3_ESM.zip › Figure1/1A/Figure1A_relative intensity.xlsx]

## Sheet: Sheet1
n	strain	area (ubiquitinatied uS10)	area (eEF3)	ubiquitinated uS10/eEF3	relative intensity
1	WT	4887.44	7087.02	0.689632	1
1	ubp2D	5367.99	6408.07	0.837692	1.21469
1	ubp3D	8658.26	5035.3	1.71951	2.49338
1	ubp2Dubp3D	12818.5	4945.64	2.59188	3.75835
2	WT	5606.94	7259.44	0.772366	1
2	ubp2D	10016.2	9316.63	1.07508	1.39194
2	ubp3D	13673.3	8560.85	1.59719	2.06792
2	ubp2Dubp3D	16389.9	8428.12	1.94467	2.5178
3	WT	8718.67	13298.2	0.655627	1
3	ubp2D	12747.1	16289.9	0.782516	1.19354
3	ubp3D	17589.6	12458.5	1.41185	2.15344
3	ubp2Dubp3D	20781.3	12635	1.64474	2.50865
4	WT	9060.99	13658.5	0.663394	1
4	ubp2D	13164.2	13151.7	1.00095	1.50884
4	ubp3D	16974.5	8721.39	1.94631	2.93387
4	ubp2Dubp3D	26829.4	8477.94	3.16461	4.77033
