# Supplementary material for: Polyubiquitin architecture editing on collided ribosomes maintains persistent RQC activity
Source: EMBO J. 2025 Sep 16;44(21):6051–77. doi: 10.1038/s44318-025-00568-0 (PMC12583759; doi:10.1038/s44318-025-00568-0)
Supplement: Supplementary file 3 — Source data Fig. 1 [file 44318_2025_568_MOESM3_ESM.zip › Figure1/1B/Figure1B_relative intensity.xlsx]

## Sheet: Sheet1
n	strain	area (GFP)	area (eEF2)	GFP/eEF2	relative intensity
1	WT	68789	35564.9	1.93419	1
1	ubp2D	43093.3	29304.9	1.47052	0.760276
1	ubp3D	44453.7	30034.2	1.4801	0.765232
1	ubp2Dubp3D	14445	30511.7	0.473425	0.244767
2	WT	71673	23444.1	3.05719	1
2	ubp2D	32471.8	26360.5	1.23184	0.40293
2	ubp3D	34716.3	26626.5	1.30382	0.426477
2	ubp2Dubp3D	13612.8	22778.2	0.597623	0.195481
3	WT	61216.3	41548.1	1.47338	1
3	ubp2D	17972.2	30581.1	0.58769	0.398871
3	ubp3D	22061.8	27019.4	0.816517	0.554178
3	ubp2Dubp3D	4641.93	29477.5	0.157474	0.106879
