# Supplementary material for: Polyubiquitin architecture editing on collided ribosomes maintains persistent RQC activity
Source: EMBO J. 2025 Sep 16;44(21):6051–77. doi: 10.1038/s44318-025-00568-0 (PMC12583759; doi:10.1038/s44318-025-00568-0)
Supplement: Supplementary file 4 — Source data Fig. 2 [file 44318_2025_568_MOESM4_ESM.zip]

Archive with 32 entries (25 files):
- Figure2/
- __MACOSX/._Figure2
- Figure2/.DS_Store
- __MACOSX/Figure2/._.DS_Store
- Figure2/2A/
- __MACOSX/Figure2/._2A
- Figure2/2F/
- __MACOSX/Figure2/._2F
- Figure2/2C/
- __MACOSX/Figure2/._2C
- Figure2/2D/
- __MACOSX/Figure2/._2D
- Figure2/2E/
- __MACOSX/Figure2/._2E
- Figure2/2B/
- __MACOSX/Figure2/._2B
- Figure2/2A/Fig,2A.pdf
- __MACOSX/Figure2/2A/._Fig,2A.pdf
- Figure2/2A/Figure2A_A260.xlsx
- __MACOSX/Figure2/2A/._Figure2A_A260.xlsx
- Figure2/2A/Fig,2A_replicates.pdf
- __MACOSX/Figure2/2A/._Fig,2A_replicates.pdf
- Figure2/2F/Fig.2F.pdf
- __MACOSX/Figure2/2F/._Fig.2F.pdf
- Figure2/2C/Figure2C.xlsx
- __MACOSX/Figure2/2C/._Figure2C.xlsx
- Figure2/2D/Fig.2D.pdf
- __MACOSX/Figure2/2D/._Fig.2D.pdf
- Figure2/2E/Fig.2E.pdf
- __MACOSX/Figure2/2E/._Fig.2E.pdf
- Figure2/2B/Figure2B.xlsx
- __MACOSX/Figure2/2B/._Figure2B.xlsx
