# Supplementary material for: Polyubiquitin architecture editing on collided ribosomes maintains persistent RQC activity
Source: EMBO J. 2025 Sep 16;44(21):6051–77. doi: 10.1038/s44318-025-00568-0 (PMC12583759; doi:10.1038/s44318-025-00568-0)
Supplement: Supplementary file 4 — Source data Fig. 2 [file 44318_2025_568_MOESM4_ESM.zip › Figure2/2A/Figure2A_A260.xlsx]

## Sheet: Sheet1
WT			ubp2D			ubp3D			ubp2Dubp3D
Position(mm)	Absorbance		Position(mm)	Absorbance		Position(mm)	Absorbance		Position(mm)	Absorbance
0	0.644148		0	1.10297		0	0.330818		0	0.339413
0.04	0.279533		0.04	0.36795		0.04	0.833609		0.04	1.80891
0.07	0.435436		0.07	0.35164		0.07	0.320186		0.07	0.752411
0.11	0.407564		0.11	0.719965		0.11	0.303176		0.11	0.39727
0.15	0.437717		0.15	0.738307		0.15	0.291104		0.15	0.308433
0.19	0.478438		0.19	0.35513		0.19	0.282698		0.19	0.301255
0.23	0.469855		0.23	0.336393		0.23	0.277219		0.23	0.29934
0.27	0.473105		0.27	0.326405		0.27	0.273437		0.27	0.299756
0.31	0.478768		0.31	0.319083		0.31	0.271238		0.31	0.300173
0.35	0.483102		0.35	0.313481		0.35	0.263953		0.35	0.300374
0.39	0.485028		0.39	0.323536		0.39	0.773314		0.39	0.300071
0.43	0.48525		0.43	0.324626		0.43	0.279506		0.43	0.299708
0.47	0.486157		0.47	0.324122		0.47	0.268861		0.46	0.29938
0.5	0.487295		0.5	0.316748		0.51	0.264877		0.5	0.299077
0.54	0.489377		0.54	0.30969		0.55	0.263805		0.54	0.297813
0.58	0.490827		0.58	0.304418		0.58	0.26453		0.58	0.296075
0.62	0.492136		0.62	0.294368		0.62	0.265534		0.62	0.294366
0.66	0.494524		0.66	0.831802		0.66	0.266454		0.66	0.293485
0.7	0.495833		0.7	0.27573		0.7	0.267458		0.7	0.293354
0.74	0.496796		0.74	0.272076		0.74	0.268144		0.74	0.294156
0.78	0.498		0.78	0.270244		0.78	0.268751		0.78	0.294689
0.82	0.498537		0.82	0.27125		0.82	0.269118		0.82	0.294863
0.86	0.508066		0.86	0.27253		0.86	0.269515		0.86	0.295397
0.9	0.612862		0.9	0.273734		0.9	0.269941		0.9	0.295999
0.94	0.349453		0.94	0.275279		0.94	0.270585		0.93	0.296643
0.97	0.421984		0.97	0.276813		0.98	0.270941		0.97	0.295913
1.01	0.39447		1.01	0.277067		1.02	0.271527		1.01	0.294751
1.05	0.387196		1.05	0.277089		1.05	0.272066		1.05	0.291281
1.09	0.405244		1.09	0.276751		1.09	0.272486		1.09	0.285453
1.13	0.454309		1.13	0.2765		1.13	0.273044		1.13	0.279751
1.17	0.465114		1.17	0.275917		1.17	0.273509		1.17	0.433362
1.21	0.469561		1.21	0.275835		1.21	0.274093		1.21	0.324717
1.25	0.477618		1.25	0.276107		1.25	0.274407		1.25	0.210434
1.29	0.485929		1.29	0.276632		1.29	0.274673		1.29	0.2036
1.33	0.491235		1.33	0.27546		1.33	0.47752		1.33	0.204745
1.37	0.494594		1.37	0.27393		1.37	0.446955		1.37	0.209897
1.41	0.497198		1.41	0.273789		1.41	0.280999		1.4	0.215974
1.45	0.498581		1.44	0.282753		1.45	0.27718		1.44	0.222106
1.48	0.499905		1.48	0.297151		1.49	0.276421		1.48	0.228486
1.52	0.500816		1.52	0.301444		1.52	0.275921		1.52	0.233663
1.56	0.501062		1.56	0.305962		1.56	0.275187		1.56	0.237402
1.6	0.501271		1.6	0.318944		1.6	0.275313		1.6	0.241631
1.64	0.501687		1.64	0.328235		1.64	0.275064		1.64	0.245035
1.68	0.502017		1.68	0.333545		1.68	0.274873		1.68	0.246447
1.72	0.502093		1.72	0.339253		1.72	0.274346		1.72	0.247431
1.76	0.502376		1.76	0.342281		1.76	0.273728		1.76	0.247876
1.8	0.502465		1.8	0.594242		1.8	0.27313		1.8	0.24926
1.84	0.50235		1.84	0.261075		1.84	0.272352		1.84	0.251986
1.88	0.502575		1.88	0.253676		1.88	0.271677		1.87	0.256365
1.92	0.502999		1.91	0.253686		1.92	0.271264		1.91	0.261766
1.95	0.50374		1.95	0.255064		1.96	0.270566		1.95	0.28261
1.99	0.504078		1.99	0.25733		1.99	0.269929		1.99	0.660345
2.03	0.504306		2.03	0.258495		2.03	0.269453		2.03	0.27955
2.07	0.504531		2.07	0.258814		2.07	0.269135		2.07	0.280719
2.11	0.504601		2.11	0.258602		2.11	0.26898		2.11	0.284934
2.15	0.504696		2.15	0.258573		2.15	0.268647		2.15	0.28665
2.19	0.504863		2.19	0.259271		2.19	0.268315		2.19	0.28697
2.23	0.505035		2.23	0.261576		2.23	0.267983		2.23	0.287054
2.27	0.505516		2.27	0.262196		2.27	0.267839		2.27	0.287065
2.31	0.50643		2.31	0.262945		2.31	0.267733		2.31	0.287926
2.35	0.50734		2.35	0.262729		2.35	0.267931		2.35	0.288638
2.39	0.508614		2.39	0.263503		2.39	0.269103		2.39	0.289208
2.43	0.509426		2.43	0.265443		2.43	0.270131		2.43	0.289569
2.47	0.509725		2.47	0.265362		2.47	0.271073		2.47	0.291091
2.5	0.509854		2.5	0.265603		2.51	0.271904		2.51	0.292167
2.54	0.510341		2.54	0.267054		2.55	0.272804		2.55	0.293974
2.58	0.510674		2.58	0.271031		2.59	0.273528		2.59	0.296628
2.62	0.510876		2.62	0.283897		2.63	0.275769		2.63	0.296491
2.66	0.510934		2.66	0.29294		2.67	0.279018		2.66	0.295318
2.7	0.511099		2.7	0.297124		2.71	0.281535		2.7	0.294467
2.74	0.511323		2.74	0.306179		2.75	0.283007		2.74	0.29339
2.78	0.511503		2.78	0.316051		2.78	0.284008		2.78	0.291074
2.82	0.511623		2.82	0.322794		2.82	0.284131		2.82	0.28766
2.86	0.511855		2.86	0.329578		2.86	0.284158		2.86	0.285239
2.9	0.512256		2.9	0.333012		2.9	0.285142		2.9	0.284619
2.94	0.512552		2.94	0.332633		2.94	0.286989		2.94	0.285095
2.97	0.512703		2.97	0.331786		2.98	0.288884		2.98	0.285773
3.01	0.51311		3.01	0.330866		3.02	0.291878		3.02	0.286454
3.05	0.513354		3.05	0.330997		3.06	0.294479		3.06	0.285111
3.09	0.513378		3.09	0.330964		3.1	0.296335		3.09	0.283315
3.13	0.513483		3.13	0.330765		3.14	0.296741		3.13	0.28207
3.17	0.513644		3.17	0.329857		3.18	0.29752		3.17	0.282899
3.21	0.513784		3.21	0.328118		3.22	0.298477		3.21	0.283846
3.25	0.513861		3.25	0.326513		3.25	0.595554		3.25	0.293425
3.29	0.514024		3.29	0.366201		3.29	0.30911		3.29	0.29535
3.33	0.609888		3.33	0.444188		3.33	0.311793		3.33	0.301399
3.37	0.320344		3.37	0.425387		3.37	0.310101		3.37	0.298459
3.41	0.403587		3.41	0.416376		3.41	0.309027		3.41	0.29304
3.44	0.442227		3.44	0.408334		3.45	0.307312		3.45	0.288371
3.48	0.5025		3.48	0.40123		3.49	0.305095		3.49	0.286059
3.52	0.50195		3.52	0.39444		3.53	0.302588		3.53	0.28478
3.56	0.453893		3.56	0.389073		3.57	0.299984		3.56	0.284642
3.6	0.481188		3.6	0.383584		3.61	0.298983		3.6	0.285484
3.64	0.485535		3.64	0.377775		3.65	0.297919		3.64	0.287157
3.68	0.488115		3.68	0.373135		3.69	0.296935		3.68	0.289661
3.72	0.492421		3.72	0.36983		3.72	0.29444		3.72	0.292326
3.76	0.49519		3.76	0.589546		3.76	0.292828		3.76	0.295028
3.8	0.496511		3.8	0.430239		3.8	0.292756		3.8	0.298826
3.84	0.498467		3.84	0.275306		3.84	0.293182		3.84	0.303299
3.88	0.50006		3.88	0.278562		3.88	0.293741		3.88	0.307291
3.92	0.500769		3.91	0.279669		3.92	0.295692		3.92	0.311591
3.95	0.501156		3.95	0.279422		3.96	0.29796		3.96	0.313878
3.99	0.501229		3.99	0.277902		4	0.29979		4	0.390576
4.03	0.501488		4.03	0.275554		4.04	0.301727		4.04	0.602049
4.07	0.501307		4.07	0.27406		4.08	0.303839		4.08	0.313919
4.11	0.501286		4.11	0.273255		4.12	0.308527		4.11	0.303276
4.15	0.501166		4.15	0.272127		4.16	0.315771		4.15	0.301904
4.19	0.501137		4.19	0.270696		4.2	0.320416		4.19	0.301062
4.23	0.501336		4.23	0.269638		4.24	0.322234		4.23	0.300097
4.27	0.501564		4.27	0.270428		4.27	0.322163		4.27	0.299382
4.31	0.501773		4.31	0.270761		4.31	0.322207		4.31	0.299567
4.35	0.501996		4.35	0.270188		4.35	0.32277		4.35	0.297964
4.38	0.502196		4.38	0.268564		4.39	0.323116		4.39	0.296435
4.42	0.502365		4.42	0.268468		4.43	0.323227		4.43	0.294994
4.46	0.502589		4.46	0.271026		4.47	0.323071		4.47	0.293938
4.5	0.502969		4.5	0.270071		4.51	0.322568		4.51	0.293691
4.54	0.503161		4.54	0.271872		4.55	0.321932		4.55	0.294713
4.58	0.503419		4.58	0.272482		4.59	0.320733		4.58	0.294878
4.62	0.503681		4.62	0.277967		4.63	0.319558		4.62	0.293101
4.66	0.503782		4.66	0.290318		4.67	0.318467		4.66	0.290969
4.7	0.503829		4.7	0.296206		4.71	0.317163		4.7	0.290093
4.74	0.503827		4.74	0.300219		4.74	0.31699		4.74	0.29016
4.78	0.503999		4.78	0.310644		4.78	0.317899		4.78	0.291494
4.82	0.504311		4.82	0.320191		4.82	0.320101		4.82	0.293987
4.86	0.504536		4.85	0.326307		4.86	0.32195		4.86	0.296806
4.89	0.505011		4.89	0.331068		4.9	0.324412		4.9	0.299668
4.93	0.505611		4.93	0.332727		4.94	0.327055		4.94	0.302759
4.97	0.506277		4.97	0.333546		4.98	0.329675		4.98	0.30619
5.01	0.507179		5.01	0.334699		5.02	0.332228		5.02	0.309421
5.05	0.50802		5.05	0.356871		5.06	0.3347		5.05	0.310691
5.09	0.50872		5.09	0.354139		5.1	0.336893		5.09	0.310711
5.13	0.508924		5.13	0.353975		5.14	0.338301		5.13	0.310317
5.17	0.509122		5.17	0.352661		5.18	0.339415		5.17	0.308723
5.21	0.509489		5.21	0.350795		5.21	0.340625		5.21	0.305957
5.25	0.509581		5.25	0.348123		5.25	0.342209		5.25	0.303873
5.29	0.50943		5.29	0.345277		5.29	0.343477		5.29	0.303167
5.33	0.509305		5.32	0.34264		5.33	0.343789		5.33	0.303022
5.36	0.509573		5.36	0.340131		5.37	0.343746		5.37	0.30291
5.4	0.509537		5.4	0.338101		5.41	0.342999		5.41	0.301339
5.44	0.509385		5.44	0.336871		5.45	0.341875		5.45	0.299398
5.48	0.50935		5.48	0.335797		5.49	0.340392		5.49	0.299028
5.52	0.509334		5.52	0.335132		5.53	0.338424		5.53	0.299538
5.56	0.509238		5.56	0.334653		5.57	0.336475		5.56	0.300085
5.6	0.509135		5.6	0.334252		5.61	0.334269		5.6	0.301916
5.64	0.508907		5.64	0.333996		5.65	0.33238		5.64	0.304848
5.68	0.508728		5.68	0.333424		5.68	0.330506		5.68	0.307899
5.72	0.508896		5.72	0.332362		5.72	0.328503		5.72	0.31173
5.76	0.509012		5.76	0.331745		5.76	0.326522		5.76	0.316674
5.8	0.509179		5.8	0.331555		5.8	0.32448		5.8	0.320684
5.84	0.509627		5.84	0.331835		5.85	0.322655		5.84	0.323053
5.88	0.509958		5.87	0.332335		5.89	0.320363		5.88	0.32464
5.92	0.510077		5.91	0.332649		5.92	0.31787		5.92	0.326902
5.95	0.510188		5.95	0.333085		5.96	0.315802		5.96	0.329987
5.99	0.510371		5.99	0.33354		6	0.314165		6	0.333187
6.03	0.510568		6.03	0.334208		6.04	0.313049		6.04	0.335782
6.07	0.510647		6.07	0.335282		6.08	0.311529		6.08	0.339953
6.11	0.510496		6.11	0.336012		6.12	0.310365		6.12	0.345514
6.15	0.510564		6.15	0.336414		6.16	0.310019		6.16	0.351715
6.19	0.510795		6.19	0.33677		6.2	0.310234		6.19	0.358217
6.23	0.511419		6.23	0.33691		6.24	0.311824		6.23	0.364261
6.27	0.511642		6.27	0.337015		6.28	0.314574		6.27	0.368891
6.31	0.51162		6.31	0.368027		6.32	0.318278		6.31	0.374171
6.35	0.511542		6.34	0.38558		6.36	0.322512		6.35	0.378811
6.39	0.511708		6.38	0.377142		6.39	0.327163		6.39	0.383226
6.42	0.511801		6.42	0.369669		6.43	0.332673		6.43	0.385849
6.46	0.511665		6.46	0.362512		6.47	0.338259		6.47	0.386487
6.5	0.5115		6.5	0.356204		6.51	0.342905		6.51	0.386177
6.54	0.511411		6.54	0.351006		6.55	0.347372		6.55	0.386329
6.58	0.511532		6.58	0.346993		6.59	0.35141		6.59	0.385997
6.62	0.51181		6.62	0.343508		6.63	0.354824		6.63	0.387138
6.66	0.512163		6.66	0.340736		6.67	0.358383		6.67	0.629073
6.7	0.512374		6.7	0.338578		6.71	0.36262		6.7	0.355155
6.74	0.512381		6.74	0.336797		6.75	0.367112		6.74	0.334583
6.78	0.51111		6.78	0.335238		6.79	0.371189		6.78	0.320196
6.82	0.511307		6.81	0.333274		6.82	0.373443		6.82	0.310319
6.86	0.511641		6.85	0.332091		6.86	0.375119		6.86	0.305501
6.89	0.511748		6.89	0.331845		6.9	0.376387		6.9	0.3005
6.93	0.511532		6.93	0.332418		6.94	0.376894		6.94	0.296503
6.97	0.511707		6.97	0.333407		6.98	0.377334		6.98	0.295467
7.01	0.511985		7.01	0.334749		7.02	0.377761		7.02	0.294897
7.05	0.512446		7.05	0.3359		7.06	0.377987		7.06	0.293912
7.09	0.512965		7.09	0.33687		7.1	0.378363		7.1	0.292623
7.13	0.513438		7.13	0.3381		7.14	0.379327		7.13	0.291885
7.17	0.51409		7.17	0.339033		7.18	0.379615		7.17	0.291695
7.21	0.514832		7.21	0.340139		7.22	0.379863		7.21	0.292305
7.25	0.515567		7.25	0.34138		7.26	0.379986		7.25	0.292359
7.29	0.516185		7.28	0.342976		7.3	0.380088		7.29	0.292127
7.33	0.516713		7.32	0.350168		7.33	0.380181		7.33	0.292332
7.37	0.517273		7.36	0.351677		7.37	0.380388		7.37	0.292761
7.4	0.517733		7.4	0.351383		7.41	0.380714		7.41	0.291587
7.44	0.518214		7.44	0.350652		7.45	0.380943		7.45	0.289522
7.48	0.518687		7.48	0.350059		7.49	0.380872		7.49	0.286624
7.53	0.519058		7.53	0.349882		7.53	0.38086		7.53	0.285214
7.57	0.519509		7.57	0.349852		7.57	0.381312		7.57	0.285345
7.61	0.519725		7.6	0.349786		7.61	0.381854		7.6	0.286072
7.65	0.519977		7.64	0.349961		7.65	0.382109		7.64	0.286202
7.68	0.520176		7.68	0.350496		7.69	0.382172		7.68	0.287983
7.72	0.52039		7.72	0.351128		7.73	0.382138		7.72	0.289821
7.76	0.520604		7.76	0.351993		7.77	0.381993		7.76	0.290812
7.8	0.520738		7.8	0.35269		7.8	0.381841		7.8	0.291523
7.84	0.520985		7.84	0.35321		7.84	0.382322		7.84	0.291617
7.88	0.521143		7.88	0.353832		7.88	0.38316		7.88	0.292814
7.92	0.521284		7.92	0.354335		7.92	0.383844		7.92	0.294104
7.96	0.521497		7.96	0.354714		7.96	0.384106		7.96	0.295556
8	0.52166		8	0.35547		8	0.384408		8	0.298145
8.04	0.521818		8.04	0.357025		8.04	0.384722		8.04	0.299964
8.08	0.521969		8.07	0.358029		8.08	0.385221		8.07	0.301502
8.12	0.522129		8.11	0.3588		8.12	0.385773		8.11	0.30165
8.15	0.522215		8.15	0.359252		8.16	0.386178		8.15	0.299543
8.19	0.52229		8.19	0.359777		8.2	0.386503		8.19	0.297079
8.23	0.522459		8.23	0.359896		8.24	0.386738		8.23	0.295465
8.27	0.522588		8.27	0.360274		8.27	0.387024		8.27	0.29512
8.31	0.522689		8.31	0.360748		8.31	0.387155		8.31	0.294524
8.35	0.522684		8.35	0.361182		8.35	0.387224		8.35	0.29564
8.39	0.522708		8.39	0.361918		8.39	0.387709		8.39	0.296789
8.43	0.522833		8.43	0.363433		8.43	0.388555		8.43	0.299062
8.47	0.522911		8.47	0.363848		8.47	0.389503		8.47	0.301074
8.51	0.522982		8.51	0.363798		8.51	0.39004		8.51	0.302989
8.55	0.523058		8.54	0.363574		8.55	0.390427		8.54	0.305086
8.59	0.523166		8.58	0.362986		8.59	0.390802		8.58	0.307084
8.62	0.523353		8.62	0.362749		8.63	0.391476		8.62	0.310003
8.66	0.523533		8.66	0.362876		8.67	0.392143		8.66	0.31351
8.7	0.52354		8.7	0.362971		8.71	0.392765		8.7	0.316292
8.74	0.523677		8.74	0.363426		8.74	0.393583		8.74	0.606529
8.78	0.523749		8.78	0.363888		8.78	0.39412		8.78	0.323494
8.82	0.523869		8.82	0.364392		8.82	0.394503		8.82	0.324077
8.86	0.523906		8.86	0.364845		8.86	0.394902		8.86	0.312666
8.9	0.523982		8.9	0.365479		8.9	0.395219		8.9	0.306554
8.94	0.524054		8.94	0.366079		8.94	0.395403		8.94	0.304608
8.98	0.524245		8.98	0.366619		8.98	0.395565		8.98	0.305213
9.02	0.524276		9.01	0.367232		9.02	0.395627		9.02	0.306788
9.06	0.524218		9.05	0.368048		9.06	0.395642		9.05	0.304024
9.1	0.524211		9.09	0.369286		9.1	0.395664		9.09	0.301728
9.13	0.524281		9.13	0.37056		9.14	0.395431		9.13	0.302018
9.17	0.524287		9.17	0.371581		9.18	0.395305		9.17	0.300829
9.21	0.524303		9.21	0.372768		9.22	0.395172		9.21	0.30021
9.25	0.524382		9.25	0.374154		9.25	0.395243		9.26	0.299782
9.29	0.52438		9.29	0.375158		9.29	0.458703		9.3	0.298503
9.33	0.524449		9.33	0.375841		9.33	2.75749		9.33	0.301373
9.37	0.524506		9.37	0.376779		9.37	5.87625		9.37	0.304803
9.41	0.524435		9.41	0.377592		9.41	6.11417		9.41	0.308108
9.45	0.524404		9.45	0.378425		9.45	6.32174		9.45	0.312304
9.49	0.524366		9.49	0.378507		9.49	6.53349		9.49	0.314869
9.53	0.524425		9.53	0.377989		9.53	6.68811		9.53	0.315357
9.57	0.524389		9.56	0.377624		9.57	6.79275		9.57	0.315133
9.6	0.524455		9.6	0.377324		9.61	6.8836		9.61	0.314245
9.64	0.524478		9.64	0.376358		9.65	6.92194		9.65	0.323339
9.68	0.524479		9.68	0.375252		9.69	6.96365		9.69	1.21875
9.72	0.524706		9.72	0.37427		9.73	6.99601		9.73	7.01295
9.76	0.855033		9.76	0.439478		9.77	7.04155		9.77	7.02401
9.8	7.16293		9.8	0.951883		9.8	7.13579		9.8	7.06063
9.84	7.32168		9.84	6.1296		9.84	7.20058		9.84	7.13491
9.88	7.41195		9.88	6.37905		9.88	7.23764		9.88	7.20483
9.92	7.48331		9.92	6.44676		9.92	7.2668		9.92	7.2541
9.96	7.54134		9.96	6.52564		9.96	7.2939		9.96	7.28754
10	7.56919		10	6.63031		10	7.31884		10	7.32097
10.04	7.5873		10.03	6.69179		10.04	7.34272		10.04	7.34136
10.07	7.59964		10.07	6.72789		10.08	7.36458		10.08	7.35958
10.11	7.60133		10.11	6.76276		10.12	7.38337		10.12	7.37002
10.15	7.62235		10.15	6.79266		10.16	7.39995		10.16	7.39805
10.19	7.65329		10.19	6.81557		10.2	7.41508		10.2	7.44
10.23	7.67381		10.23	6.81501		10.24	7.43139		10.24	7.47162
10.27	7.6897		10.27	6.86292		10.27	7.44364		10.27	7.49774
10.31	7.70241		10.31	6.90632		10.31	7.45664		10.31	7.52065
10.35	7.71356		10.35	6.9447		10.35	7.47059		10.35	7.54386
10.39	7.72117		10.39	6.97357		10.39	7.48603		10.39	7.56623
10.43	7.7292		10.43	6.99435		10.43	7.50217		10.43	7.58868
10.47	7.73676		10.47	7.01614		10.47	7.52293		10.47	7.6101
10.51	7.74334		10.5	7.03707		10.51	7.54242		10.51	7.63072
10.54	7.7506		10.54	7.05567		10.55	7.5588		10.55	7.64945
10.58	7.75899		10.58	7.07445		10.59	7.57204		10.59	7.66707
10.62	7.7647		10.62	7.08815		10.63	7.58582		10.63	7.68534
10.66	7.77413		10.66	7.10067		10.67	7.59979		10.67	7.70142
10.7	7.77372		10.7	7.11395		10.71	7.61265		10.71	7.71721
10.74	7.77755		10.74	7.12459		10.74	7.62495		10.74	7.73548
10.78	7.78156		10.78	7.13256		10.78	7.63426		10.78	7.74675
10.82	7.7873		10.82	7.14085		10.82	7.64226		10.82	7.75929
10.86	7.79668		10.86	7.1496		10.86	7.65159		10.86	7.7719
10.9	7.79486		10.9	7.15914		10.9	7.66172		10.9	7.7846
10.94	7.79797		10.94	7.16726		10.94	7.67146		10.94	7.79795
10.98	7.80204		10.97	7.17446		10.98	7.683		10.98	7.81218
11.02	7.80582		11.01	7.18086		11.02	7.69255		11.02	7.82772
11.06	7.80922		11.05	7.18984		11.06	7.70201		11.06	7.84072
11.1	7.81277		11.09	7.19578		11.1	7.7116		11.1	7.85972
11.13	7.81521		11.13	7.20194		11.14	7.72187		11.14	7.87424
11.17	7.81719		11.17	7.20781		11.18	7.7368		11.18	7.88436
11.21	7.81893		11.21	7.21232		11.22	7.74374		11.22	7.8948
11.25	7.81987		11.25	7.217		11.26	7.75288		11.26	7.90557
11.29	7.8202		11.29	7.22227		11.29	7.76194		11.3	7.91627
11.33	7.82037		11.33	7.22712		11.33	7.77048		11.34	7.92512
11.37	7.82057		11.37	7.232		11.37	7.77647		11.38	7.93582
11.41	7.82011		11.41	7.23856		11.41	7.77973		11.42	7.94442
11.45	7.82043		11.45	7.24462		11.45	7.78028		11.45	7.95199
11.49	7.8196		11.48	7.25111		11.49	7.77967		11.49	7.95861
11.53	7.81881		11.52	7.25652		11.53	7.77669		11.53	7.96355
11.57	7.81855		11.56	7.26079		11.57	7.77193		11.57	7.96691
11.6	7.81982		11.6	7.26435		11.61	7.76363		11.61	7.9692
11.64	7.82155		11.64	7.2679		11.65	7.75456		11.65	7.96727
11.68	7.82266		11.68	7.26758		11.69	7.74004		11.69	7.96571
11.72	7.82538		11.72	7.26812		11.73	7.72296		11.73	7.96148
11.76	7.82573		11.76	7.26682		11.76	7.70278		11.77	7.95689
11.8	7.82708		11.8	7.2656		11.8	7.68135		11.81	7.94963
11.84	7.82742		11.84	7.26301		11.84	7.65469		11.85	7.94074
11.88	7.82796		11.88	7.26126		11.88	7.6245		11.89	7.93192
11.92	7.82691		11.92	7.25809		11.92	7.59183		11.92	7.92039
11.96	7.82541		11.95	7.2559		11.96	7.55531		11.96	7.90781
12	7.82287		11.99	7.2516		12	7.51687		12	7.89301
12.04	7.8182		12.03	7.24741		12.04	7.47586		12.04	7.87671
12.07	7.81242		12.07	7.24139		12.08	7.4334		12.08	7.85903
12.11	7.80314		12.11	7.23394		12.12	7.38722		12.12	7.83868
12.15	7.7919		12.15	7.22581		12.16	7.33745		12.16	7.81417
12.19	7.77684		12.19	7.21782		12.2	7.2836		12.2	7.78593
12.23	7.75858		12.23	7.20463		12.23	7.22715		12.24	7.75519
12.27	7.73465		12.27	7.18999		12.27	7.16864		12.28	7.72391
12.31	7.70848		12.31	7.17224		12.31	7.10236		12.32	7.68664
12.35	7.67783		12.35	7.1504		12.35	7.031		12.36	7.64681
12.39	7.64608		12.39	7.12595		12.39	6.95713		12.39	7.60258
12.43	7.60918		12.42	7.09783		12.43	6.88218		12.43	7.55795
12.47	7.57061		12.46	7.06833		12.47	6.80354		12.47	7.50876
12.51	7.52596		12.5	7.0349		12.51	6.72547		12.51	7.45243
12.55	7.47996		12.54	6.99784		12.55	6.64201		12.55	7.39837
12.58	7.42858		12.58	6.95799		12.59	6.55523		12.59	7.33847
12.62	7.37533		12.62	6.91428		12.63	6.46864		12.63	7.27123
12.66	7.31662		12.66	6.86846		12.67	6.38264		12.67	7.2031
12.7	7.25374		12.7	6.81869		12.7	6.29298		12.71	7.13117
12.74	7.18821		12.74	6.76088		12.74	6.20157		12.75	7.05633
12.78	7.11984		12.78	6.70578		12.78	6.10993		12.79	6.98012
12.82	7.03491		12.82	6.63418		12.82	6.01108		12.83	6.90212
12.86	6.95629		12.86	6.57442		12.86	5.91804		12.86	6.82327
12.9	6.87166		12.9	6.50828		12.9	5.82349		12.9	6.73765
12.94	6.78133		12.94	6.43736		12.94	5.7298		12.94	6.65011
12.98	6.69252		12.98	6.36558		12.98	5.63118		12.98	6.56161
13.02	6.60108		13.02	6.29153		13.02	5.53524		13.02	6.47557
13.06	6.51049		13.06	6.21379		13.06	5.4387		13.06	6.38698
13.1	6.41919		13.1	6.13396		13.1	5.34946		13.1	6.29131
13.14	6.32521		13.14	6.04871		13.14	5.25979		13.14	6.19739
13.18	6.23153		13.18	5.96098		13.18	5.16381		13.18	6.10364
13.21	6.13634		13.22	5.87307		13.22	5.07415		13.22	6.00986
13.25	6.04245		13.26	5.7876		13.26	4.98077		13.26	5.9181
13.29	5.94325		13.3	5.699		13.3	4.88565		13.3	5.82874
13.33	5.83987		13.33	5.60319		13.33	4.79387		13.33	5.72847
13.37	5.7392		13.37	5.51268		13.37	4.7071		13.37	5.63234
13.41	5.64219		13.41	5.42497		13.41	4.61697		13.41	5.53547
13.45	5.54507		13.45	5.34189		13.45	4.53045		13.45	5.43783
13.49	5.44367		13.49	5.2659		13.49	4.43559		13.49	5.34396
13.53	5.3463		13.53	5.16628		13.53	4.34553		13.53	5.24934
13.57	5.24551		13.57	5.0712		13.57	4.26262		13.57	5.15556
13.61	5.14603		13.61	4.97587		13.61	4.17382		13.61	5.06336
13.65	5.04337		13.65	4.88194		13.65	4.08692		13.65	4.9762
13.68	4.94601		13.69	4.78766		13.69	4.00333		13.69	4.88199
13.72	4.85069		13.73	4.69882		13.73	3.91325		13.73	4.78812
13.76	4.75409		13.77	4.60741		13.77	3.83007		13.77	4.69848
13.8	4.65364		13.8	4.51778		13.8	3.74503		13.8	4.60908
13.84	4.5559		13.84	4.42482		13.84	3.65985		13.84	4.51893
13.88	4.45728		13.88	4.33373		13.88	3.58029		13.88	4.42768
13.92	4.3626		13.92	4.24728		13.92	3.49547		13.92	4.33673
13.96	4.26994		13.96	4.15989		13.96	3.41971		13.96	4.24397
14	4.17434		14	4.06951		14	3.34279		14	4.15491
14.04	4.07675		14.04	3.985		14.04	3.26991		14.04	4.07923
14.08	3.9863		14.08	3.89709		14.08	3.1985		14.08	3.98196
14.12	3.89364		14.12	3.81252		14.12	3.12618		14.12	3.884
14.15	3.80635		14.16	3.72776		14.16	3.05355		14.16	3.80702
14.19	3.7212		14.2	3.64612		14.2	2.98589		14.2	3.74264
14.23	3.63179		14.24	3.57051		14.24	2.92833		14.24	3.68008
14.27	3.55025		14.27	3.4826		14.27	2.85948		14.27	3.60065
14.31	3.46861		14.31	3.39952		14.31	2.79789		14.31	3.51659
14.35	3.39167		14.35	3.32711		14.35	2.73909		14.35	3.43914
14.39	3.31726		14.39	3.25012		14.39	2.67871		14.39	3.36438
14.43	3.23829		14.43	3.1821		14.43	2.63194		14.43	3.29164
14.47	3.15957		14.47	3.11928		14.47	2.6009		14.47	3.21676
14.51	3.08462		14.51	3.05738		14.51	2.54254		14.51	3.15088
14.55	3.01241		14.55	2.99686		14.55	2.48406		14.55	3.07419
14.59	2.94414		14.59	2.92851		14.59	2.43		14.59	3.00343
14.63	2.86935		14.63	2.86666		14.63	2.37981		14.63	2.93971
14.67	2.81154		14.67	2.80978		14.67	2.3282		14.67	2.88621
14.71	2.74568		14.71	2.75126		14.71	2.27112		14.71	2.8241
14.75	2.68633		14.75	2.69664		14.75	2.21715		14.75	2.76859
14.78	2.63263		14.79	2.64352		14.79	2.16355		14.79	2.71963
14.82	2.58688		14.83	2.58947		14.82	2.11053		14.83	2.67265
14.86	2.55465		14.87	2.53919		14.86	2.05908		14.87	2.62594
14.9	2.50893		14.9	2.48828		14.9	2.00651		14.91	2.57683
14.94	2.46042		14.94	2.43839		14.94	1.95637		14.95	2.52434
14.98	2.41229		14.98	2.38885		14.98	1.9098		14.99	2.46905
15.02	2.36037		15.02	2.33917		15.02	1.86649		15.03	2.41076
15.06	2.30781		15.06	2.29078		15.06	1.82424		15.06	2.35283
15.1	2.25482		15.1	2.24035		15.1	1.78263		15.1	2.29527
15.14	2.19866		15.14	2.18307		15.14	1.74134		15.14	2.23482
15.18	2.14055		15.18	2.12726		15.18	1.70395		15.18	2.17369
15.22	2.08148		15.22	2.068		15.22	1.66641		15.22	2.11479
15.25	2.02151		15.26	2.01289		15.26	1.62899		15.26	2.05706
15.29	1.97436		15.3	1.96592		15.29	1.59449		15.3	2.00144
15.33	1.92444		15.34	1.91781		15.33	1.56025		15.34	1.94864
15.37	1.86767		15.37	1.87176		15.37	1.5273		15.38	1.90084
15.41	1.81301		15.41	1.82701		15.41	1.49653		15.42	1.85437
15.45	1.76248		15.45	1.78445		15.45	1.46474		15.46	1.81059
15.49	1.71789		15.49	1.7444		15.49	1.43473		15.5	1.76741
15.53	1.67662		15.53	1.70551		15.53	1.40457		15.53	1.72441
15.57	1.63521		15.57	1.66733		15.57	1.37561		15.57	1.68424
15.61	1.59706		15.61	1.63201		15.61	1.34965		15.61	1.64492
15.65	1.56101		15.65	1.59624		15.65	1.32319		15.65	1.60844
15.69	1.52578		15.69	1.56441		15.69	1.29523		15.69	1.57502
15.72	1.49218		15.73	1.531		15.73	1.26767		15.73	1.54175
15.76	1.46057		15.77	1.49786		15.76	1.2433		15.77	1.50871
15.8	1.43046		15.81	1.46741		15.8	1.22126		15.81	1.4752
15.84	1.40085		15.84	1.43704		15.84	1.1966		15.85	1.4471
15.88	1.37069		15.88	1.41111		15.88	1.17145		15.89	1.41864
15.92	1.34332		15.92	1.38281		15.92	1.14738		15.93	1.38788
15.96	1.31609		15.96	1.3553		15.96	1.12623		15.97	1.35749
16	1.2885		16	1.32855		16	1.10506		16	1.32978
16.04	1.25867		16.04	1.30358		16.04	1.0833		16.04	1.30518
16.08	1.2327		16.08	1.2803		16.08	1.06141		16.08	1.27992
16.12	1.21161		16.12	1.25783		16.12	1.04227		16.12	1.25513
16.16	1.18931		16.16	1.23105		16.16	1.02349		16.16	1.23054
16.19	1.16324		16.2	1.20628		16.2	1.00335		16.2	1.20734
16.23	1.13762		16.24	1.18539		16.23	0.985939		16.24	1.18213
16.27	1.11569		16.28	1.1671		16.27	0.969843		16.28	1.15792
16.31	1.09257		16.31	1.14644		16.31	0.954156		16.32	1.1332
16.35	1.07056		16.36	1.12447		16.35	0.93605		16.36	1.11345
16.39	1.04686		16.39	1.10227		16.39	0.919142		16.4	1.09234
16.43	1.03048		16.43	1.08224		16.43	0.905428		16.44	1.07311
16.47	1.01475		16.47	1.06402		16.47	0.889776		16.48	1.04879
16.51	0.992248		16.51	1.04111		16.51	0.875276		16.52	1.02866
16.55	0.974187		16.55	1.02309		16.55	0.861832		16.56	1.01256
16.59	0.956449		16.59	1.00957		16.59	0.849432		16.6	0.995813
16.63	0.943337		16.63	0.993824		16.63	0.835258		16.63	0.977555
16.67	0.928889		16.67	0.976124		16.67	0.82339		16.67	0.960518
16.71	0.908697		16.71	0.957337		16.7	0.810682		16.71	0.94493
16.75	0.894564		16.75	0.942691		16.74	0.798405		16.75	0.930002
16.79	0.880356		16.79	0.931536		16.78	0.787557		16.79	0.914263
16.82	0.866898		16.83	0.916234		16.82	0.776053		16.83	0.899425
16.86	0.854407		16.86	0.902886		16.86	0.764831		16.87	0.888242
16.9	0.838273		16.9	0.888096		16.9	0.751456		16.91	0.871446
16.94	0.827375		16.94	0.874332		16.94	0.74031		16.95	0.860409
16.98	0.815458		16.98	0.862526		16.98	0.732426		16.99	0.848619
17.02	0.802867		17.02	0.849918		17.02	0.723001		17.03	0.832541
17.06	0.791977		17.06	0.837429		17.06	0.713266		17.07	0.817559
17.1	0.778721		17.1	0.824751		17.1	0.703831		17.1	0.805045
17.14	0.765584		17.14	0.813104		17.14	0.695719		17.14	0.795127
17.18	0.75361		17.18	0.803124		17.18	0.68784		17.18	0.786622
17.22	0.744393		17.22	0.790362		17.21	0.678578		17.22	0.774203
17.26	0.735495		17.26	0.77792		17.25	0.670155		17.26	0.763255
17.29	0.723915		17.3	0.765626		17.29	0.660913		17.3	0.754976
17.33	0.712744		17.33	0.753698		17.33	0.652573		17.34	0.745861
17.37	0.704196		17.37	0.746067		17.37	0.645187		17.38	0.737254
17.41	0.695271		17.41	0.740216		17.41	0.636695		17.42	0.725559
17.45	0.685105		17.45	0.731538		17.45	0.627428		17.46	0.718662
17.49	0.675119		17.49	0.722261		17.49	0.619484		17.5	0.709548
17.53	0.665017		17.53	0.712176		17.53	0.611806		17.54	0.699743
17.57	0.657776		17.57	0.703258		17.57	0.605422		17.57	0.692685
17.61	0.649411		17.61	0.694663		17.61	0.598939		17.61	0.681397
17.65	0.641051		17.65	0.685467		17.65	0.590451		17.65	0.673644
17.69	0.6332		17.69	0.67613		17.68	0.581446		17.69	0.666635
17.73	0.625486		17.73	0.669634		17.72	0.573576		17.73	0.659907
17.76	0.620147		17.77	0.662968		17.76	0.564935		17.77	0.653302
17.8	0.613376		17.81	0.656112		17.8	0.557344		17.81	0.645567
17.84	0.606742		17.84	0.649268		17.84	0.550681		17.85	0.635876
17.88	0.597325		17.88	0.642008		17.88	0.543164		17.89	0.628421
17.92	0.588995		17.92	0.636298		17.92	0.537107		17.93	0.621163
17.96	0.581153		17.96	0.631074		17.96	0.53019		17.97	0.612105
18	0.575059		18	0.623972		18	0.523812		18.01	0.60376
18.04	0.567056		18.04	0.615496		18.04	0.515715		18.04	0.595519
18.08	0.558534		18.08	0.605456		18.08	0.50934		18.08	0.588423
18.12	0.551006		18.12	0.596242		18.12	0.503851		18.12	0.582019
18.16	0.544341		18.16	0.591821		18.16	0.498467		18.16	0.573491
18.2	0.537774		18.2	0.5857		18.2	0.492542		18.2	0.566548
18.24	0.530082		18.24	0.579536		18.24	0.487171		18.24	0.559419
18.28	0.522106		18.28	0.571891		18.28	0.481024		18.28	0.551601
18.32	0.514711		18.31	0.564393		18.32	0.474703		18.32	0.546726
18.36	0.507503		18.35	0.556962		18.36	0.469308		18.36	0.537244
18.39	0.501068		18.39	0.550737		18.4	0.46539		18.4	0.532493
18.43	0.49382		18.43	0.542934		18.44	0.46111		18.44	0.525627
18.47	0.486021		18.47	0.535444		18.48	0.455793		18.48	0.518181
18.51	0.480259		18.51	0.528825		18.52	0.451236		18.51	0.513226
18.55	0.474601		18.55	0.522382		18.56	0.448126		18.55	0.505955
18.59	0.469033		18.59	0.51698		18.59	0.443647		18.59	0.501368
18.63	0.463557		18.63	0.510342		18.63	0.4391		18.63	0.495651
18.67	0.457567		18.67	0.50319		18.67	0.434025		18.67	0.490441
18.71	0.452		18.71	0.496565		18.71	0.429784		18.71	0.486581
18.75	0.446739		18.75	0.4916		18.75	0.426277		18.75	0.481768
18.79	0.441376		18.78	0.48797		18.79	0.421191		18.79	0.476884
18.83	0.436674		18.82	0.48317		18.83	0.416576		18.83	0.472434
18.86	0.430832		18.86	0.477835		18.87	0.415513		18.87	0.467121
18.9	0.425223		18.9	0.471632		18.91	0.412876		18.91	0.464803
18.94	0.420423		18.94	0.466545		18.95	0.408855		18.95	0.457173
18.98	0.415091		18.98	0.461905		18.99	0.403583		18.98	0.4544
19.02	0.410951		19.02	0.457317		19.03	0.399925		19.02	0.450061
19.06	0.405949		19.06	0.44978		19.06	0.395744		19.06	0.445807
19.1	0.402298		19.1	0.444256		19.1	0.39329		19.1	0.443254
19.14	0.396538		19.14	0.440146		19.14	0.391007		19.14	0.437749
19.18	0.391614		19.18	0.439034		19.18	0.388227		19.18	0.433793
19.22	0.387493		19.22	0.434571		19.22	0.385128		19.22	0.429181
19.26	0.38441		19.25	0.430092		19.26	0.380955		19.26	0.426408
19.3	0.380868		19.29	0.425013		19.3	0.378943		19.3	0.421827
19.33	0.376993		19.33	0.421032		19.34	0.377777		19.34	0.417416
19.37	0.373631		19.37	0.417265		19.38	0.374926		19.38	0.415871
19.41	0.368577		19.41	0.411812		19.42	0.373132		19.42	0.411006
19.45	0.36468		19.45	0.409006		19.46	0.369952		19.46	0.408196
19.49	0.361609		19.49	0.407784		19.5	0.368772		19.49	0.405142
19.53	0.360306		19.53	0.404206		19.53	0.366742		19.53	0.401914
19.57	0.356332		19.57	0.400511		19.57	0.365852		19.57	0.400432
19.61	0.352003		19.61	0.39558		19.61	0.365007		19.61	0.397225
19.65	0.349885		19.65	0.391903		19.65	0.362447		19.65	0.395001
19.69	0.345471		19.69	0.391578		19.69	0.362129		19.69	0.391201
19.73	0.343036		19.72	0.38896		19.73	0.36199		19.73	0.387898
19.77	0.341056		19.77	0.384637		19.77	0.360957		19.77	0.387315
19.81	0.337498		19.81	0.380926		19.81	0.357257		19.81	0.382591
19.85	0.335034		19.85	0.37879		19.85	0.357811		19.85	0.380174
19.89	0.333166		19.88	0.376229		19.89	0.358838		19.89	0.377915
19.93	0.331544		19.92	0.374539		19.93	0.35917		19.93	0.377017
19.97	0.329123		19.96	0.372164		19.97	0.358671		19.97	0.374449
20.01	0.328193		20	0.36877		20.01	0.358103		20.01	0.374018
20.05	0.328898		20.04	0.365472		20.05	0.359525		20.05	0.371054
20.09	0.325408		20.08	0.36516		20.09	0.36073		20.08	0.369411
20.13	0.32331		20.12	0.363932		20.13	0.360806		20.12	0.368886
20.17	0.321168		20.16	0.359518		20.16	0.361759		20.16	0.367721
20.21	0.319934		20.2	0.357523		20.2	0.363556		20.2	0.366768
20.24	0.319191		20.24	0.356472		20.24	0.365216		20.24	0.36643
20.28	0.318222		20.28	0.356911		20.28	0.367905		20.28	0.365524
20.32	0.317001		20.32	0.355934		20.32	0.370163		20.32	0.365924
20.36	0.317067		20.35	0.354627		20.36	0.372932		20.36	0.36618
20.4	0.317022		20.39	0.353646		20.4	0.375405		20.4	0.366426
20.44	0.317024		20.43	0.353824		20.44	0.377806		20.44	0.366434
20.48	0.316224		20.47	0.352914		20.48	0.382745		20.48	0.367891
20.52	0.315982		20.51	0.352614		20.52	0.387178		20.52	0.369763
20.56	0.316633		20.55	0.352406		20.56	0.390498		20.55	0.371245
20.6	0.318013		20.59	0.352191		20.6	0.393726		20.59	0.371917
20.64	0.318268		20.63	0.352935		20.63	0.398991		20.63	0.372519
20.68	0.318778		20.67	0.354328		20.67	0.404644		20.67	0.376191
20.72	0.319314		20.71	0.354567		20.71	0.411774		20.71	0.379301
20.75	0.321716		20.75	0.355772		20.75	0.417323		20.75	0.382398
20.79	0.324954		20.79	0.357515		20.79	0.423909		20.79	0.384669
20.83	0.326663		20.82	0.35988		20.83	0.429858		20.83	0.38682
20.87	0.328897		20.86	0.364179		20.87	0.438054		20.87	0.390273
20.91	0.330234		20.9	0.364824		20.91	0.445647		20.91	0.394832
20.95	0.332445		20.94	0.365651		20.95	0.452499		20.95	0.399783
20.99	0.336259		20.98	0.367636		20.99	0.461173		20.99	0.404602
21.03	0.340688		21.02	0.370634		21.03	0.470573		21.02	0.409186
21.07	0.344227		21.06	0.374716		21.07	0.479544		21.06	0.415107
21.11	0.347484		21.1	0.379818		21.1	0.48888		21.1	0.420962
21.15	0.352448		21.14	0.384305		21.14	0.498332		21.14	0.42722
21.19	0.358559		21.18	0.387707		21.18	0.508489		21.18	0.433406
21.22	0.363499		21.22	0.392679		21.22	0.518445		21.22	0.44033
21.26	0.369063		21.26	0.397838		21.26	0.528938		21.26	0.447713
21.3	0.375528		21.29	0.402932		21.3	0.539792		21.3	0.455667
21.34	0.38151		21.33	0.40813		21.34	0.55065		21.34	0.464632
21.38	0.387941		21.37	0.415083		21.38	0.561596		21.38	0.472827
21.42	0.395771		21.41	0.421521		21.42	0.571798		21.42	0.482071
21.46	0.40293		21.45	0.42837		21.46	0.583435		21.46	0.491126
21.5	0.409856		21.49	0.436061		21.5	0.596135		21.5	0.501301
21.54	0.418801		21.53	0.44371		21.54	0.606845		21.53	0.511223
21.58	0.426889		21.57	0.451048		21.58	0.616824		21.57	0.520899
21.62	0.436363		21.61	0.460425		21.62	0.627928		21.61	0.531019
21.66	0.444709		21.65	0.468932		21.66	0.640214		21.65	0.541125
21.7	0.45304		21.69	0.477696		21.7	0.651134		21.69	0.552649
21.73	0.463428		21.73	0.48792		21.74	0.661961		21.73	0.563886
21.77	0.473684		21.77	0.496968		21.78	0.67278		21.77	0.574122
21.81	0.483653		21.81	0.506744		21.81	0.683764		21.81	0.58399
21.85	0.492522		21.85	0.516285		21.85	0.694449		21.85	0.59451
21.89	0.503228		21.88	0.526033		21.89	0.704085		21.89	0.606011
21.93	0.513349		21.92	0.535234		21.93	0.714379		21.93	0.617383
21.97	0.522768		21.96	0.545096		21.97	0.724414		21.97	0.62819
22.01	0.532042		22	0.555899		22.01	0.734626		22	0.638683
22.05	0.542208		22.04	0.566855		22.05	0.745076		22.04	0.649865
22.09	0.553248		22.08	0.576917		22.09	0.753955		22.08	0.660974
22.13	0.563375		22.12	0.586128		22.13	0.762964		22.12	0.671204
22.17	0.571688		22.16	0.596338		22.17	0.772041		22.16	0.681704
22.21	0.581994		22.2	0.60639		22.21	0.78075		22.2	0.693295
22.24	0.592218		22.24	0.615474		22.25	0.788764		22.24	0.703667
22.28	0.601578		22.28	0.624762		22.28	0.795879		22.28	0.714283
22.32	0.610379		22.32	0.634921		22.32	0.803426		22.32	0.723756
22.36	0.618269		22.36	0.644238		22.36	0.809971		22.36	0.73368
22.4	0.627216		22.39	0.654486		22.4	0.81628		22.4	0.743793
22.44	0.636707		22.43	0.663012		22.44	0.822444		22.44	0.753289
22.48	0.645466		22.47	0.671379		22.48	0.826723		22.47	0.762759
22.52	0.653696		22.51	0.68064		22.52	0.831177		22.51	0.771567
22.56	0.661183		22.55	0.689496		22.56	0.834999		22.55	0.780282
22.6	0.669413		22.59	0.697697		22.6	0.838437		22.59	0.788422
22.64	0.676999		22.63	0.705268		22.64	0.841275		22.63	0.796497
22.68	0.684306		22.67	0.712645		22.68	0.84263		22.67	0.803939
22.71	0.691803		22.71	0.720129		22.72	0.843485		22.71	0.810669
22.75	0.697806		22.75	0.726779		22.75	0.84401		22.75	0.817166
22.79	0.704218		22.79	0.733885		22.79	0.843722		22.79	0.823233
22.83	0.709864		22.83	0.73972		22.83	0.842951		22.83	0.829
22.87	0.715441		22.86	0.744864		22.87	0.841124		22.87	0.833743
22.91	0.719569		22.9	0.750233		22.91	0.838699		22.91	0.837566
22.95	0.723473		22.94	0.755197		22.95	0.83578		22.94	0.84144
22.99	0.726861		22.98	0.760032		22.99	0.83222		22.98	0.844746
23.03	0.729706		23.02	0.763865		23.03	0.827987		23.02	0.847371
23.07	0.732525		23.06	0.767569		23.07	0.823041		23.06	0.849576
23.11	0.734363		23.1	0.77075		23.11	0.817657		23.1	0.850248
23.15	0.735387		23.14	0.773422		23.15	0.812851		23.14	0.85145
23.18	0.735466		23.18	0.776267		23.19	0.806716		23.18	0.851206
23.22	0.735674		23.22	0.77777		23.22	0.800603		23.22	0.850194
23.26	0.734843		23.26	0.778898		23.26	0.793515		23.26	0.848891
23.3	0.732882		23.3	0.779617		23.3	0.785401		23.3	0.846625
23.34	0.731221		23.34	0.779917		23.34	0.778614		23.34	0.844508
23.38	0.729018		23.38	0.779232		23.38	0.771061		23.38	0.84144
23.42	0.725212		23.41	0.777998		23.42	0.763387		23.42	0.837821
23.46	0.721812		23.45	0.776611		23.46	0.756436		23.46	0.833147
23.5	0.718367		23.49	0.774442		23.5	0.748115		23.5	0.827522
23.54	0.713957		23.53	0.771524		23.54	0.739278		23.54	0.822945
23.58	0.709146		23.57	0.768361		23.58	0.73162		23.57	0.817825
23.62	0.702767		23.61	0.764896		23.62	0.723402		23.61	0.811586
23.66	0.696739		23.65	0.760322		23.66	0.714771		23.65	0.804396
23.69	0.690819		23.69	0.755638		23.69	0.706868		23.69	0.796839
23.73	0.684621		23.73	0.75083		23.73	0.698798		23.73	0.789768
23.77	0.677368		23.77	0.745462		23.77	0.690896		23.77	0.782646
23.81	0.670931		23.81	0.739461		23.81	0.682682		23.81	0.775169
23.85	0.663642		23.85	0.733218		23.85	0.674633		23.85	0.766998
23.89	0.656475		23.88	0.725955		23.89	0.666928		23.89	0.759101
23.93	0.649249		23.92	0.720089		23.93	0.659215		23.93	0.751127
23.97	0.64143		23.96	0.713392		23.97	0.651698		23.97	0.743111
24.01	0.633962		24	0.706806		24.01	0.644975		24.01	0.73441
24.05	0.62644		24.04	0.69894		24.05	0.637015		24.04	0.725827
24.09	0.619273		24.08	0.691234		24.09	0.630457		24.08	0.717669
24.13	0.611599		24.12	0.684303		24.13	0.623246		24.12	0.709649
24.17	0.603776		24.16	0.676918		24.16	0.615862		24.16	0.702354
24.2	0.596299		24.2	0.669206		24.2	0.609795		24.2	0.693873
24.24	0.588594		24.24	0.661653		24.24	0.603381		24.24	0.685423
24.28	0.581423		24.28	0.65419		24.28	0.596149		24.28	0.67742
24.32	0.574782		24.32	0.647159		24.32	0.589718		24.32	0.669562
24.36	0.567426		24.35	0.639696		24.36	0.584247		24.36	0.662544
24.4	0.560434		24.39	0.631647		24.4	0.577373		24.4	0.655159
24.44	0.553887		24.43	0.624347		24.44	0.571742		24.44	0.647002
24.48	0.546578		24.47	0.617482		24.48	0.565434		24.48	0.639638
24.52	0.540099		24.51	0.6101		24.52	0.560095		24.51	0.633626
24.56	0.534163		24.55	0.60334		24.56	0.553992		24.55	0.626804
24.6	0.527419		24.59	0.597294		24.6	0.548767		24.59	0.619865
24.64	0.520627		24.63	0.590012		24.64	0.543128		24.63	0.612062
24.67	0.513569		24.67	0.582754		24.67	0.537915		24.67	0.605162
24.71	0.508611		24.71	0.576267		24.71	0.533076		24.71	0.598813
24.75	0.503556		24.75	0.570027		24.75	0.528144		24.75	0.592568
24.79	0.497492		24.79	0.563608		24.79	0.523475		24.79	0.586569
24.83	0.490746		24.83	0.556653		24.83	0.519061		24.83	0.580324
24.87	0.485046		24.86	0.55007		24.87	0.514873		24.87	0.574573
24.91	0.480254		24.9	0.544812		24.91	0.511595		24.91	0.568455
24.95	0.475405		24.94	0.540014		24.95	0.507661		24.95	0.562557
24.99	0.470041		24.98	0.533496		24.99	0.503325		24.98	0.556716
25.03	0.464501		25.02	0.527602		25.03	0.499705		25.02	0.551631
25.07	0.458649		25.06	0.521108		25.07	0.49666		25.06	0.547111
25.11	0.454145		25.11	0.516409		25.11	0.493016		25.1	0.542492
25.15	0.449642		25.15	0.51079		25.15	0.490924		25.14	0.537212
25.19	0.445114		25.19	0.505839		25.19	0.489377		25.18	0.531826
25.23	0.440555		25.23	0.501354		25.22	0.485055		25.22	0.527448
25.27	0.437476		25.26	0.497006		25.26	0.482586		25.26	0.523193
25.31	0.433786		25.3	0.493218		25.3	0.480316		25.3	0.519273
25.35	0.429879		25.34	0.4875		25.34	0.478396		25.34	0.51574
25.39	0.425701		25.38	0.483581		25.38	0.475837		25.38	0.511264
25.43	0.421694		25.42	0.479672		25.42	0.473983		25.42	0.506678
25.47	0.418808		25.46	0.475364		25.46	0.473039		25.46	0.502756
25.5	0.415239		25.5	0.471455		25.5	0.471886		25.5	0.499939
25.54	0.412405		25.54	0.467072		25.54	0.471503		25.53	0.496132
25.58	0.408923		25.58	0.463505		25.58	0.470467		25.57	0.492603
25.62	0.40516		25.62	0.459917		25.62	0.469362		25.61	0.49014
25.66	0.403489		25.66	0.456546		25.66	0.469423		25.65	0.488036
25.7	0.399685		25.7	0.453802		25.69	0.469824		25.69	0.484909
25.74	0.396871		25.73	0.450263		25.73	0.469858		25.73	0.481679
25.78	0.395096		25.77	0.44709		25.77	0.470094		25.77	0.478512
25.82	0.392585		25.81	0.443951		25.81	0.470508		25.81	0.476474
25.86	0.389344		25.85	0.441055		25.85	0.471373		25.85	0.475434
25.9	0.387868		25.89	0.438791		25.89	0.472698		25.89	0.474221
25.94	0.385791		25.93	0.435927		25.93	0.473567		25.93	0.472397
25.97	0.384377		25.97	0.433598		25.97	0.474465		25.97	0.471085
26.01	0.38308		26.01	0.432419		26.01	0.476805		26	0.469901
26.05	0.380877		26.05	0.4308		26.05	0.478517		26.04	0.46941
26.09	0.380094		26.09	0.428786		26.09	0.480605		26.08	0.468405
26.13	0.379926		26.13	0.427038		26.13	0.482255		26.12	0.467706
26.17	0.379069		26.17	0.425655		26.16	0.483388		26.16	0.467554
26.21	0.377683		26.21	0.425204		26.2	0.486014		26.2	0.46741
26.25	0.378428		26.24	0.424757		26.24	0.4891		26.24	0.467848
26.29	0.378118		26.28	0.423748		26.28	0.492473		26.28	0.468243
26.33	0.379225		26.32	0.423668		26.32	0.495678		26.32	0.468718
26.37	0.380204		26.36	0.423955		26.36	0.497914		26.36	0.469169
26.41	0.381012		26.4	0.424531		26.4	0.500993		26.4	0.471005
26.45	0.381742		26.44	0.425174		26.44	0.505178		26.44	0.471944
26.48	0.382195		26.48	0.42533		26.48	0.509645		26.48	0.473324
26.52	0.383475		26.52	0.425495		26.52	0.513899		26.51	0.473092
26.56	0.38591		26.56	0.428229		26.56	0.518178		26.55	0.474429
26.6	0.387644		26.6	0.428633		26.6	0.523321		26.59	0.475789
26.64	0.388846		26.64	0.429934		26.63	0.528835		26.63	0.477778
26.68	0.392065		26.68	0.431444		26.67	0.537168		26.67	0.48
26.72	0.394115		26.71	0.432512		26.71	0.54069		26.71	0.481954
26.76	0.39757		26.75	0.434806		26.75	0.546691		26.75	0.483833
26.8	0.400089		26.79	0.437727		26.79	0.554015		26.79	0.487322
26.84	0.403586		26.83	0.440092		26.83	0.562285		26.84	0.489789
26.88	0.40628		26.87	0.442552		26.87	0.570052		26.88	0.49238
26.92	0.411465		26.91	0.44547		26.91	0.577897		26.92	0.495656
26.95	0.41493		26.95	0.448347		26.95	0.586158		26.95	0.498289
26.99	0.419535		26.99	0.451977		26.99	0.595075		26.99	0.502457
27.03	0.424234		27.03	0.455207		27.03	0.604035		27.03	0.505685
27.07	0.429528		27.07	0.458841		27.07	0.613359		27.07	0.509682
27.11	0.435085		27.11	0.462149		27.11	0.622511		27.11	0.513993
27.15	0.440427		27.15	0.466742		27.15	0.632036		27.15	0.518438
27.19	0.44748		27.18	0.471786		27.19	0.641838		27.19	0.523892
27.23	0.454452		27.22	0.476315		27.23	0.652159		27.23	0.52919
27.27	0.460936		27.26	0.481638		27.27	0.662517		27.27	0.535177
27.31	0.468729		27.3	0.487038		27.31	0.672426		27.31	0.541033
27.35	0.476567		27.34	0.492831		27.34	0.682022		27.35	0.547451
27.39	0.485275		27.38	0.499649		27.38	0.692014		27.39	0.554298
27.42	0.49334		27.42	0.50625		27.42	0.701865		27.42	0.561745
27.46	0.501677		27.46	0.512548		27.46	0.711658		27.46	0.569076
27.5	0.510401		27.5	0.519697		27.5	0.721832		27.5	0.576315
27.54	0.520916		27.54	0.526577		27.54	0.731599		27.54	0.583918
27.58	0.531038		27.58	0.535315		27.58	0.741354		27.58	0.592419
27.62	0.540729		27.62	0.543735		27.62	0.7506		27.62	0.601349
27.66	0.549816		27.65	0.551874		27.66	0.759928		27.66	0.609952
27.7	0.560544		27.69	0.560342		27.7	0.768592		27.7	0.618528
27.74	0.56996		27.73	0.569414		27.74	0.77796		27.74	0.626521
27.78	0.579052		27.77	0.578322		27.78	0.787001		27.78	0.636135
27.82	0.589391		27.81	0.58682		27.81	0.795414		27.82	0.64643
27.86	0.599928		27.85	0.596558		27.85	0.803513		27.86	0.655573
27.89	0.610345		27.89	0.60603		27.89	0.811143		27.89	0.665299
27.93	0.620307		27.93	0.616066		27.93	0.819063		27.93	0.67453
27.97	0.630438		27.97	0.625544		27.97	0.826893		27.97	0.683733
28.01	0.640323		28.01	0.634524		28.01	0.834329		28.01	0.692684
28.05	0.650369		28.05	0.644049		28.05	0.841262		28.05	0.701742
28.09	0.660143		28.09	0.653189		28.09	0.847894		28.09	0.711202
28.13	0.669994		28.12	0.663648		28.13	0.854598		28.13	0.720483
28.17	0.680016		28.16	0.673464		28.17	0.860805		28.17	0.729544
28.21	0.689404		28.2	0.682375		28.21	0.866817		28.21	0.738444
28.25	0.698767		28.24	0.692122		28.25	0.87259		28.25	0.747094
28.29	0.707832		28.28	0.700405		28.28	0.877776		28.29	0.755696
28.33	0.716596		28.32	0.709775		28.32	0.882902		28.33	0.764027
28.36	0.726011		28.36	0.719185		28.36	0.887637		28.36	0.771943
28.4	0.734392		28.4	0.727621		28.4	0.891433		28.4	0.780212
28.44	0.7432		28.44	0.736869		28.44	0.89501		28.44	0.788057
28.48	0.75115		28.48	0.744985		28.48	0.898394		28.48	0.796029
28.52	0.759104		28.52	0.75391		28.52	0.901403		28.52	0.803484
28.56	0.767327		28.56	0.763604		28.56	0.904608		28.56	0.809978
28.6	0.775517		28.6	0.770966		28.6	0.90729		28.6	0.816995
28.64	0.782534		28.64	0.779529		28.64	0.909614		28.64	0.823869
28.68	0.789047		28.67	0.787939		28.68	0.911396		28.68	0.830449
28.72	0.796349		28.71	0.796312		28.72	0.912793		28.72	0.837267
28.76	0.801473		28.75	0.802873		28.76	0.913615		28.76	0.843302
28.8	0.80707		28.79	0.81004		28.8	0.913989		28.8	0.848546
28.84	0.812129		28.83	0.817566		28.83	0.913308		28.84	0.853765
28.88	0.817148		28.87	0.82412		28.87	0.913142		28.88	0.860762
28.91	0.822395		28.91	0.831613		28.91	0.912217		28.91	0.864242
28.95	0.826501		28.95	0.838174		28.95	0.911728		28.95	0.869051
28.99	0.830834		28.99	0.844533		28.99	0.910437		28.99	0.873465
29.03	0.833764		29.03	0.850592		29.03	0.909245		29.03	0.877959
29.07	0.836655		29.07	0.855866		29.07	0.907629		29.07	0.881773
29.11	0.839241		29.11	0.861436		29.11	0.905475		29.11	0.88569
29.15	0.841614		29.15	0.866505		29.15	0.90303		29.15	0.888912
29.19	0.843537		29.18	0.871019		29.19	0.899978		29.19	0.891693
29.23	0.844163		29.22	0.874913		29.23	0.897085		29.23	0.894148
29.27	0.84476		29.26	0.877653		29.27	0.893683		29.27	0.896269
29.31	0.84461		29.3	0.881182		29.3	0.890018		29.31	0.898323
29.35	0.845656		29.34	0.884162		29.34	0.886251		29.35	0.899983
29.38	0.846092		29.38	0.88742		29.38	0.882236		29.38	0.90093
29.42	0.845437		29.42	0.889279		29.42	0.877984		29.42	0.90183
29.46	0.843985		29.46	0.890679		29.46	0.873119		29.46	0.902401
29.5	0.842137		29.5	0.891387		29.5	0.868492		29.5	0.902604
29.54	0.83998		29.54	0.891631		29.54	0.863379		29.54	0.902221
29.58	0.838275		29.58	0.892037		29.58	0.858103		29.58	0.901597
29.62	0.835584		29.62	0.891532		29.62	0.85289		29.62	0.900517
29.66	0.832914		29.65	0.890392		29.66	0.847347		29.66	0.899122
29.7	0.829959		29.69	0.889192		29.7	0.841372		29.7	0.897361
29.74	0.827121		29.73	0.887704		29.74	0.835629		29.74	0.895305
29.78	0.823591		29.77	0.885907		29.77	0.829315		29.78	0.892957
29.82	0.819304		29.81	0.883119		29.81	0.823346		29.82	0.890331
29.85	0.815342		29.85	0.880314		29.85	0.816951		29.85	0.887552
29.89	0.811232		29.89	0.877336		29.89	0.810417		29.89	0.884248
29.93	0.807403		29.93	0.873852		29.93	0.804028		29.93	0.880647
29.97	0.802798		29.97	0.870741		29.97	0.798027		29.97	0.876809
30.01	0.797666		30.01	0.866685		30.01	0.791605		30.01	0.872633
30.05	0.792655		30.05	0.862431		30.05	0.785249		30.05	0.868442
30.09	0.787273		30.09	0.857772		30.09	0.778303		30.09	0.864041
30.13	0.782025		30.12	0.852613		30.13	0.773062		30.13	0.859418
30.17	0.777028		30.16	0.848371		30.17	0.764553		30.17	0.854375
30.21	0.771595		30.2	0.843001		30.21	0.757993		30.21	0.84938
30.25	0.765807		30.24	0.837413		30.24	0.751058		30.25	0.843605
30.29	0.759765		30.28	0.831827		30.29	0.74461		30.29	0.838348
30.33	0.754352		30.32	0.826854		30.32	0.738015		30.33	0.831722
30.37	0.749302		30.36	0.82151		30.37	0.731229		30.37	0.826167
30.4	0.743159		30.4	0.816245		30.4	0.724622		30.41	0.820122
30.44	0.736794		30.44	0.810347		30.44	0.717795		30.45	0.814676
30.48	0.729655		30.48	0.803922		30.48	0.710721		30.49	0.808359
30.52	0.723914		30.52	0.797309		30.52	0.704871		30.53	0.802499
30.56	0.71834		30.56	0.791924		30.56	0.699461		30.57	0.795454
30.6	0.712094		30.59	0.785726		30.6	0.693031		30.6	0.789025
30.64	0.706065		30.63	0.780269		30.64	0.68646		30.64	0.782801
30.68	0.700103		30.67	0.774484		30.68	0.681195		30.68	0.77582
30.72	0.69405		30.71	0.768178		30.72	0.676834		30.72	0.770118
30.76	0.687391		30.75	0.761603		30.76	0.671813		30.76	0.763077
30.8	0.680657		30.79	0.755515		30.8	0.667347		30.8	0.756421
30.84	0.674467		30.83	0.749549		30.84	0.663193		30.84	0.749802
30.87	0.668916		30.87	0.742929		30.87	0.659421		30.88	0.743222
30.91	0.662903		30.91	0.736935		30.91	0.657131		30.92	0.736444
30.95	0.656521		30.95	0.730516		30.95	0.654767		30.96	0.730152
30.99	0.650283		30.99	0.723602		30.99	0.65277		31	0.723765
31.03	0.644323		31.03	0.717602		31.03	0.652296		31.04	0.716956
31.07	0.639262		31.06	0.711699		31.07	0.652318		31.07	0.710619
31.11	0.633628		31.1	0.705701		31.11	0.653696		31.11	0.704207
31.15	0.62777		31.14	0.699768		31.15	0.656488		31.15	0.697799
31.19	0.622235		31.18	0.693697		31.19	0.66151		31.19	0.691568
31.23	0.61759		31.22	0.687395		31.23	0.6684		31.23	0.685346
31.27	0.612882		31.26	0.681856		31.27	0.677359		31.27	0.679691
31.31	0.60812		31.3	0.676679		31.31	0.688967		31.31	0.673527
31.34	0.603443		31.34	0.670914		31.34	0.70319		31.35	0.668096
31.38	0.59909		31.38	0.666025		31.38	0.721595		31.39	0.662644
31.42	0.595589		31.42	0.660664		31.42	0.74405		31.43	0.657314
31.46	0.59239		31.46	0.655235		31.46	0.771134		31.47	0.653136
31.5	0.589408		31.5	0.650819		31.5	0.803127		31.51	0.649197
31.54	0.587175		31.53	0.646852		31.54	0.840471		31.54	0.646223
31.58	0.585092		31.57	0.64323		31.58	0.883885		31.58	0.642839
31.62	0.584423		31.61	0.640718		31.62	0.933635		31.62	0.640198
31.66	0.58544		31.65	0.638659		31.66	0.990542		31.66	0.638691
31.7	0.586684		31.69	0.637267		31.7	1.05453		31.7	0.638058
31.74	0.588972		31.73	0.636814		31.74	1.1252		31.74	0.637685
31.78	0.593425		31.77	0.63762		31.78	1.20433		31.78	0.638517
31.82	0.599643		31.81	0.639888		31.81	1.29302		31.82	0.640895
31.85	0.607902		31.85	0.643908		31.85	1.38925		31.86	0.645152
31.89	0.618352		31.89	0.649469		31.89	1.49432		31.9	0.651392
31.93	0.631997		31.93	0.656251		31.93	1.60822		31.94	0.659585
31.97	0.652734		31.97	0.668134		31.97	1.72701		31.98	0.670452
32.02	0.674767		32.01	0.681166		32.01	1.85084		32.02	0.683821
32.06	0.701128		32.05	0.698238		32.05	1.98024		32.05	0.700563
32.1	0.732487		32.09	0.717955		32.09	2.11878		32.09	0.721585
32.14	0.76957		32.13	0.743343		32.13	2.25618		32.13	0.746097
32.18	0.812522		32.17	0.774519		32.17	2.39425		32.17	0.776057
32.21	0.86294		32.21	0.812068		32.21	2.53098		32.21	0.810688
32.25	0.917536		32.25	0.856406		32.25	2.66874		32.25	0.851485
32.29	0.983514		32.29	0.908441		32.29	2.80261		32.29	0.897421
32.33	1.06042		32.33	0.969477		32.33	2.93221		32.33	0.950261
32.37	1.14472		32.36	1.04063		32.36	3.05293		32.37	1.01126
32.41	1.23331		32.4	1.12019		32.4	3.17336		32.41	1.0801
32.45	1.3294		32.44	1.20856		32.44	3.28392		32.45	1.15772
32.49	1.433		32.48	1.30778		32.48	3.38771		32.49	1.24299
32.53	1.546		32.52	1.41853		32.52	3.48514		32.52	1.33846
32.57	1.66513		32.56	1.54131		32.56	3.56979		32.56	1.44119
32.61	1.79075		32.6	1.67578		32.6	3.64692		32.6	1.55
32.65	1.92182		32.64	1.81874		32.64	3.71581		32.64	1.66507
32.68	2.05497		32.68	1.97021		32.68	3.77645		32.68	1.7905
32.72	2.1901		32.72	2.12854		32.72	3.83004		32.72	1.92271
32.76	2.32539		32.76	2.29324		32.76	3.87277		32.76	2.05924
32.8	2.45407		32.8	2.46093		32.8	3.90547		32.8	2.19723
32.84	2.58115		32.83	2.63009		32.83	3.93559		32.84	2.33841
32.88	2.71021		32.87	2.80217		32.87	3.95852		32.88	2.4799
32.92	2.83468		32.91	2.97324		32.91	3.97408		32.92	2.62253
32.96	2.94879		32.95	3.13883		32.95	3.98115		32.96	2.76539
33	3.05396		32.99	3.29937		32.99	3.98413		32.99	2.89454
33.04	3.15601		33.03	3.45264		33.03	3.98108		33.03	3.01083
33.08	3.24747		33.07	3.5991		33.07	3.97573		33.07	3.14135
33.12	3.33278		33.11	3.73678		33.11	3.96514		33.11	3.28378
33.15	3.4087		33.15	3.864		33.15	3.94741		33.15	3.409
33.19	3.47379		33.19	3.97995		33.19	3.92753		33.19	3.52152
33.23	3.53393		33.23	4.09127		33.23	3.90306		33.23	3.62312
33.27	3.58243		33.27	4.18983		33.27	3.87614		33.27	3.71743
33.31	3.62543		33.3	4.27357		33.3	3.84511		33.31	3.79697
33.35	3.66334		33.34	4.34793		33.34	3.81175		33.35	3.87134
33.39	3.68852		33.38	4.41064		33.38	3.77763		33.39	3.93498
33.43	3.70336		33.42	4.46694		33.42	3.74171		33.43	3.99296
33.47	3.71353		33.46	4.51007		33.46	3.70195		33.46	4.04235
33.51	3.71827		33.5	4.54478		33.5	3.65943		33.5	4.08049
33.55	3.72241		33.54	4.57091		33.54	3.61701		33.54	4.11152
33.59	3.71894		33.58	4.58961		33.58	3.57484		33.58	4.13466
33.62	3.7114		33.62	4.59826		33.62	3.53226		33.62	4.15219
33.66	3.69565		33.66	4.60149		33.66	3.48757		33.66	4.16413
33.7	3.67584		33.7	4.59976		33.7	3.43995		33.7	4.16836
33.74	3.65406		33.74	4.59149		33.74	3.3847		33.74	4.16842
33.78	3.62893		33.78	4.57721		33.78	3.3405		33.78	4.16328
33.82	3.60072		33.82	4.55424		33.82	3.29326		33.82	4.15397
33.86	3.5638		33.86	4.52945		33.86	3.24709		33.86	4.13741
33.9	3.53096		33.9	4.50099		33.9	3.20289		33.9	4.11712
33.94	3.49585		33.93	4.47113		33.94	3.15776		33.94	4.09496
33.98	3.45777		33.97	4.43579		33.98	3.11326		33.98	4.06948
34.02	3.41786		34.01	4.39538		34.02	3.07111		34.02	4.04197
34.06	3.37587		34.05	4.35619		34.06	3.02968		34.06	4.00942
34.1	3.33301		34.09	4.3106		34.1	2.98835		34.09	3.97552
34.14	3.29229		34.13	4.26395		34.14	2.94794		34.13	3.93931
34.18	3.25011		34.17	4.21744		34.18	2.90897		34.17	3.90239
34.22	3.2045		34.21	4.1676		34.22	2.87256		34.21	3.86347
34.26	3.15996		34.25	4.11623		34.26	2.83475		34.25	3.82222
34.3	3.11544		34.29	4.06327		34.3	2.79824		34.29	3.77998
34.34	3.07143		34.33	4.00937		34.33	2.76516		34.33	3.73617
34.37	3.02704		34.37	3.95544		34.37	2.73089		34.37	3.69294
34.41	2.98203		34.4	3.90055		34.41	2.69965		34.41	3.64657
34.45	2.93879		34.44	3.84628		34.45	2.66709		34.45	3.60046
34.49	2.89722		34.48	3.79086		34.49	2.63604		34.49	3.55499
34.53	2.85651		34.52	3.73582		34.53	2.60818		34.53	3.50781
34.57	2.81718		34.56	3.68057		34.57	2.57851		34.56	3.46097
34.61	2.77635		34.6	3.62653		34.61	2.55139		34.6	3.41314
34.65	2.73803		34.64	3.57164		34.65	2.523		34.64	3.36545
34.69	2.70004		34.68	3.51913		34.69	2.49487		34.68	3.32018
34.73	2.66301		34.72	3.46661		34.73	2.46716		34.72	3.27477
34.77	2.62735		34.76	3.41508		34.76	2.44126		34.76	3.22925
34.81	2.59393		34.8	3.36457		34.8	2.41488		34.8	3.18349
34.84	2.56088		34.84	3.31568		34.84	2.39024		34.84	3.13778
34.88	2.52954		34.88	3.26958		34.88	2.36445		34.88	3.09233
34.92	2.49648		34.91	3.22372		34.92	2.3389		34.92	3.05298
34.96	2.46489		34.95	3.17988		34.96	2.31315		34.96	3.01186
35	2.43592		34.99	3.13697		35	2.28885		35	2.97271
35.04	2.40845		35.03	3.09445		35.04	2.26239		35.03	2.93234
35.08	2.38187		35.07	3.0532		35.08	2.237		35.07	2.89215
35.12	2.35371		35.11	3.0149		35.12	2.21267		35.11	2.85413
35.16	2.32533		35.15	2.97701		35.16	2.1877		35.15	2.81789
35.2	2.29453		35.19	2.94181		35.2	2.1645		35.19	2.7823
35.24	2.26907		35.23	2.90409		35.23	2.13788		35.23	2.7474
35.28	2.24401		35.27	2.86959		35.27	2.11404		35.27	2.71392
35.32	2.21992		35.31	2.83464		35.31	2.08994		35.31	2.68202
35.35	2.19341		35.35	2.80249		35.35	2.06599		35.35	2.65087
35.39	2.16879		35.38	2.76932		35.39	2.04231		35.39	2.61901
35.43	2.14349		35.42	2.73694		35.43	2.0183		35.43	2.58875
35.47	2.12084		35.46	2.70555		35.47	1.9941		35.47	2.55797
35.51	2.09669		35.5	2.67712		35.51	1.97209		35.51	2.53006
35.55	2.07133		35.54	2.65192		35.55	1.94821		35.55	2.50209
35.59	2.04897		35.58	2.62059		35.59	1.92506		35.59	2.47367
35.63	2.0279		35.62	2.5916		35.63	1.90237		35.63	2.44618
35.67	2.00627		35.66	2.56603		35.67	1.87902		35.66	2.42066
35.71	1.9835		35.7	2.53925		35.71	1.8558		35.7	2.39321
35.75	1.96097		35.74	2.51329		35.75	1.83153		35.74	2.36809
35.79	1.94019		35.78	2.4857		35.79	1.81049		35.78	2.34248
35.83	1.91799		35.82	2.45754		35.82	1.7873		35.82	2.31662
35.87	1.89716		35.86	2.43284		35.86	1.76443		35.86	2.2917
35.91	1.87565		35.89	2.40485		35.9	1.7401		35.9	2.2663
35.95	1.8518		35.93	2.37995		35.94	1.72022		35.94	2.24393
35.98	1.83099		35.97	2.3532		35.98	1.69629		35.98	2.21961
36.02	1.80942		36.01	2.32547		36.02	1.67476		36.02	2.194
36.06	1.78943		36.05	2.29888		36.06	1.65401		36.06	2.16829
36.1	1.76946		36.09	2.27232		36.1	1.63357		36.1	2.1442
36.14	1.74762		36.13	2.24829		36.14	1.61478		36.13	2.11985
36.18	1.72595		36.17	2.22449		36.18	1.59215		36.17	2.09691
36.22	1.70426		36.21	2.19683		36.22	1.57219		36.21	2.07378
36.26	1.68563		36.25	2.1662		36.26	1.55348		36.25	2.05117
36.3	1.66418		36.29	2.13814		36.29	1.53409		36.29	2.0285
36.34	1.6423		36.33	2.11446		36.33	1.51671		36.33	2.00418
36.38	1.61911		36.37	2.09012		36.37	1.49573		36.37	1.98139
36.41	1.6002		36.4	2.06231		36.41	1.47544		36.41	1.9594
36.45	1.5795		36.44	2.03745		36.45	1.45943		36.45	1.9392
36.49	1.55784		36.48	2.01277		36.49	1.43884		36.49	1.91925
36.53	1.53598		36.52	1.98707		36.53	1.41922		36.53	1.89699
36.57	1.51689		36.56	1.96132		36.57	1.39946		36.57	1.87348
36.61	1.49856		36.6	1.93761		36.61	1.38058		36.6	1.85303
36.65	1.47602		36.64	1.91484		36.65	1.36351		36.64	1.83173
36.69	1.45403		36.68	1.89295		36.69	1.34324		36.68	1.81017
36.73	1.43554		36.72	1.86756		36.73	1.32439		36.72	1.79014
36.77	1.41665		36.76	1.84126		36.76	1.30573		36.76	1.76872
36.81	1.39767		36.8	1.8196		36.8	1.28727		36.8	1.74927
36.85	1.37538		36.84	1.79853		36.84	1.27029		36.84	1.72837
36.88	1.35244		36.87	1.77579		36.88	1.25337		36.88	1.70608
36.92	1.33547		36.91	1.75315		36.92	1.23454		36.92	1.68625
36.96	1.3157		36.95	1.72892		36.96	1.21717		36.96	1.6648
37	1.29522		36.99	1.70761		37	1.20049		37	1.64537
37.04	1.27615		37.03	1.68499		37.04	1.185		37.04	1.62578
37.08	1.25467		37.07	1.6612		37.08	1.16815		37.08	1.60502
37.12	1.23639		37.11	1.63749		37.12	1.15105		37.11	1.58519
37.16	1.21927		37.15	1.61205		37.16	1.13605		37.15	1.5634
37.2	1.20098		37.19	1.58885		37.2	1.12254		37.19	1.54529
37.24	1.18368		37.23	1.56587		37.23	1.10657		37.23	1.52518
37.28	1.16691		37.27	1.54101		37.28	1.0911		37.27	1.50492
37.32	1.15106		37.31	1.50864		37.31	1.07499		37.31	1.48172
37.37	1.13159		37.36	1.48524		37.35	1.06185		37.35	1.46668
37.41	1.11299		37.4	1.46297		37.39	1.04849		37.39	1.44733
37.44	1.09704		37.43	1.44034		37.43	1.03347		37.43	1.42569
37.48	1.07947		37.47	1.41712		37.47	1.0207		37.47	1.40843
37.52	1.06204		37.51	1.39276		37.51	1.00709		37.51	1.38899
37.56	1.04532		37.55	1.37308		37.55	0.991936		37.55	1.37152
37.6	1.02914		37.59	1.35071		37.59	0.977968		37.59	1.35316
37.64	1.01117		37.63	1.3305		37.63	0.966701		37.63	1.33474
37.68	0.995164		37.67	1.30964		37.67	0.95425		37.67	1.31592
37.72	0.979439		37.71	1.28909		37.71	0.942632		37.7	1.29733
37.76	0.962974		37.75	1.27115		37.75	0.928979		37.74	1.28163
37.8	0.947487		37.79	1.25142		37.78	0.916025		37.78	1.2671
37.84	0.933233		37.83	1.23434		37.82	0.903661		37.82	1.2512
37.88	0.921926		37.87	1.21498		37.86	0.892556		37.86	1.23336
37.91	0.907937		37.91	1.19309		37.9	0.880848		37.9	1.21386
37.95	0.894709		37.94	1.17158		37.94	0.86983		37.94	1.19511
37.99	0.882277		37.98	1.15509		37.98	0.858024		37.98	1.17959
38.03	0.870366		38.02	1.13876		38.02	0.847148		38.02	1.16265
38.07	0.857313		38.06	1.12188		38.06	0.836654		38.06	1.14613
38.11	0.846289		38.1	1.10071		38.1	0.82456		38.1	1.12837
38.15	0.832285		38.14	1.08294		38.14	0.816336		38.14	1.11221
38.19	0.820591		38.18	1.06585		38.18	0.806175		38.18	1.09716
38.23	0.809657		38.22	1.05112		38.22	0.796595		38.21	1.08051
38.27	0.800395		38.26	1.03462		38.25	0.788177		38.25	1.06448
38.31	0.789399		38.3	1.01788		38.29	0.779563		38.29	1.04892
38.35	0.776636		38.34	1.00125		38.33	0.772294		38.33	1.03321
38.38	0.767826		38.38	0.987152		38.37	0.764478		38.37	1.02017
38.42	0.755612		38.41	0.971649		38.41	0.754958		38.41	1.00519
38.46	0.745561		38.45	0.955509		38.45	0.74786		38.45	0.991062
38.5	0.736866		38.49	0.941179		38.49	0.74076		38.49	0.978353
38.54	0.72524		38.53	0.925363		38.53	0.732629		38.53	0.965559
38.58	0.716488		38.57	0.913262		38.57	0.725389		38.57	0.952011
38.62	0.708365		38.61	0.899106		38.61	0.717862		38.61	0.940183
38.66	0.697045		38.65	0.886464		38.65	0.711942		38.65	0.929701
38.7	0.69039		38.69	0.875171		38.69	0.704407		38.68	0.915841
38.74	0.680437		38.73	0.862635		38.72	0.697935		38.72	0.901497
38.78	0.671784		38.77	0.850494		38.76	0.691651		38.76	0.888695
38.82	0.665337		38.81	0.839224		38.8	0.685167		38.8	0.883188
38.85	0.658582		38.84	0.829014		38.84	0.67931		38.84	0.872889
38.89	0.652689		38.88	0.817447		38.88	0.676001		38.88	0.858671
38.93	0.645092		38.92	0.804516		38.92	0.671055		38.92	0.843312
38.97	0.636609		38.96	0.794254		38.96	0.665813		38.96	0.833841
39.01	0.631105		39	0.787076		39	0.659666		39	0.82396
39.05	0.624387		39.04	0.781853		39.04	0.65609		39.04	0.814879
39.09	0.620194		39.08	0.766208		39.08	0.651416		39.08	0.802201
39.13	0.611589		39.12	0.75523		39.12	0.646861		39.12	0.793374
39.17	0.606607		39.16	0.751268		39.16	0.641654		39.16	0.787141
39.21	0.603155		39.2	0.74301		39.2	0.63774		39.2	0.773316
39.25	0.598538		39.24	0.736488		39.24	0.635979		39.24	0.763051
39.29	0.591856		39.28	0.72743		39.27	0.632638		39.28	0.757015
39.32	0.586481		39.32	0.719668		39.31	0.628352		39.32	0.752073
39.36	0.582378		39.35	0.713168		39.35	0.624721		39.36	0.745678
39.4	0.577791		39.39	0.707203		39.39	0.622125		39.4	0.735075
39.44	0.571003		39.43	0.70236		39.43	0.620855		39.44	0.728326
39.48	0.568004		39.47	0.697195		39.47	0.619004		39.48	0.721896
39.52	0.563653		39.51	0.691106		39.51	0.616969		39.51	0.716925
39.56	0.55944		39.55	0.683375		39.55	0.615306		39.55	0.711364
39.6	0.555496		39.59	0.679082		39.59	0.616867		39.59	0.70497
39.64	0.551452		39.63	0.676316		39.63	0.617331		39.63	0.698464
39.68	0.547573		39.67	0.670504		39.67	0.618569		39.67	0.693469
39.72	0.543995		39.71	0.666243		39.71	0.621902		39.71	0.687985
39.76	0.542499		39.75	0.664436		39.74	0.626445		39.75	0.682304
39.79	0.53967		39.79	0.660523		39.78	0.633229		39.79	0.678423
39.83	0.536802		39.82	0.658291		39.82	0.640305		39.83	0.673518
39.87	0.534413		39.86	0.656009		39.86	0.648918		39.87	0.666139
39.91	0.532508		39.9	0.652965		39.9	0.661289		39.91	0.661179
39.95	0.530849		39.94	0.650461		39.94	0.674352		39.95	0.657454
39.99	0.530966		39.98	0.649563		39.98	0.691103		39.98	0.652822
40.03	0.530624		40.02	0.649198		40.02	0.710056		40.02	0.649845
40.07	0.529066		40.06	0.649428		40.06	0.731624		40.06	0.646043
40.11	0.528557		40.1	0.651337		40.1	0.756804		40.1	0.643523
40.15	0.532531		40.14	0.653824		40.14	0.787803		40.14	0.640598
40.19	0.534392		40.18	0.655755		40.18	0.821306		40.18	0.640618
40.23	0.536463		40.22	0.661843		40.21	0.859194		40.22	0.637051
40.26	0.539806		40.26	0.669148		40.25	0.903902		40.26	0.634758
40.3	0.543431		40.29	0.675799		40.29	0.952882		40.3	0.633425
40.34	0.549815		40.33	0.683509		40.33	1.00877		40.34	0.631618
40.38	0.557579		40.37	0.692952		40.37	1.0698		40.38	0.632422
40.42	0.565696		40.41	0.705126		40.41	1.13482		40.42	0.631809
40.46	0.575544		40.45	0.717553		40.45	1.20688		40.45	0.63175
40.5	0.588828		40.49	0.733305		40.49	1.28354		40.49	0.632355
40.54	0.603422		40.53	0.750882		40.53	1.36439		40.53	0.634849
40.58	0.620753		40.57	0.772052		40.57	1.45243		40.57	0.639568
40.62	0.641966		40.61	0.796481		40.61	1.54455		40.61	0.644572
40.66	0.6663		40.65	0.821822		40.65	1.63669		40.65	0.648764
40.7	0.694385		40.69	0.851657		40.68	1.7311		40.69	0.652964
40.74	0.726911		40.73	0.887996		40.72	1.82589		40.73	0.658859
40.78	0.761255		40.77	0.92606		40.76	1.92113		40.77	0.666072
40.81	0.803882		40.81	0.968271		40.8	2.0145		40.81	0.674535
40.85	0.849832		40.84	1.01678		40.84	2.10774		40.85	0.686366
40.89	0.904915		40.88	1.06702		40.88	2.19792		40.89	0.700447
40.93	0.963121		40.92	1.12465		40.92	2.28465		40.93	0.714482
40.97	1.02631		40.96	1.18784		40.96	2.36784		40.97	0.733029
41.01	1.0965		41	1.25623		41	2.44764		41	0.753281
41.05	1.17278		41.04	1.32968		41.04	2.51833		41.04	0.775098
41.09	1.24961		41.08	1.40729		41.08	2.58475		41.08	0.800354
41.13	1.33199		41.12	1.48965		41.12	2.64921		41.12	0.829555
41.17	1.41795		41.16	1.57656		41.15	2.70388		41.16	0.861123
41.21	1.51011		41.2	1.66648		41.19	2.75557		41.2	0.8972
41.25	1.60066		41.24	1.75924		41.23	2.79951		41.24	0.936386
41.28	1.69303		41.28	1.85707		41.27	2.83397		41.28	0.980757
41.32	1.78449		41.31	1.95076		41.31	2.86667		41.32	1.02967
41.36	1.87448		41.35	2.04859		41.35	2.89277		41.36	1.08354
41.4	1.96558		41.39	2.14014		41.39	2.91282		41.4	1.14309
41.44	2.05015		41.43	2.2318		41.43	2.92634		41.44	1.20398
41.48	2.13186		41.47	2.3282		41.47	2.93432		41.47	1.2728
41.52	2.20898		41.51	2.41276		41.51	2.93935		41.51	1.34495
41.56	2.27846		41.55	2.49646		41.55	2.93968		41.55	1.42113
41.6	2.34606		41.59	2.57453		41.59	2.93698		41.59	1.50151
41.64	2.40636		41.63	2.63999		41.62	2.92779		41.63	1.58237
41.68	2.45716		41.67	2.70833		41.66	2.91537		41.67	1.66676
41.72	2.50204		41.71	2.76644		41.7	2.89966		41.71	1.75299
41.75	2.53826		41.75	2.81796		41.74	2.88218		41.75	1.84255
41.79	2.57392		41.78	2.86273		41.78	2.8619		41.79	1.9267
41.83	2.60435		41.82	2.89869		41.82	2.83943		41.83	2.00922
41.87	2.62375		41.86	2.93489		41.86	2.81479		41.87	2.09285
41.91	2.63781		41.9	2.96183		41.9	2.78906		41.91	2.17305
41.95	2.64595		41.94	2.9845		41.94	2.76222		41.94	2.25208
41.99	2.65217		41.98	2.99479		41.98	2.7338		41.98	2.32454
42.03	2.65134		42.02	3.0003		42.02	2.70521		42.02	2.39394
42.07	2.64574		42.06	3.00439		42.06	2.6754		42.06	2.4551
42.11	2.6372		42.1	3.0019		42.1	2.64577		42.1	2.51292
42.15	2.62466		42.14	2.99679		42.13	2.61476		42.14	2.56429
42.19	2.60852		42.18	2.98657		42.17	2.58322		42.18	2.61167
42.23	2.59016		42.22	2.97261		42.21	2.55328		42.22	2.65613
42.26	2.56931		42.26	2.95597		42.25	2.52247		42.26	2.68953
42.3	2.54665		42.29	2.9362		42.29	2.49189		42.3	2.72126
42.34	2.52		42.33	2.91363		42.33	2.46117		42.34	2.74764
42.38	2.49205		42.37	2.89008		42.37	2.43096		42.38	2.76603
42.42	2.46305		42.41	2.86229		42.41	2.40129		42.42	2.78197
42.46	2.43324		42.45	2.83565		42.45	2.37207		42.45	2.79318
42.5	2.40307		42.49	2.80571		42.49	2.34084		42.49	2.80117
42.54	2.37155		42.53	2.77426		42.53	2.31164		42.54	2.80111
42.58	2.3385		42.57	2.74461		42.57	2.28184		42.58	2.79866
42.62	2.30703		42.61	2.70887		42.61	2.2538		42.62	2.7895
42.66	2.27326		42.65	2.67597		42.65	2.22363		42.66	2.78116
42.7	2.2427		42.69	2.64408		42.69	2.19815		42.7	2.77191
42.74	2.21129		42.73	2.61012		42.72	2.16954		42.74	2.75991
42.78	2.18027		42.77	2.57751		42.76	2.14414		42.78	2.74425
42.81	2.15044		42.8	2.54395		42.8	2.12115		42.82	2.72303
42.85	2.11932		42.84	2.51169		42.84	2.09492		42.85	2.70266
42.89	2.0913		42.88	2.47736		42.88	2.06792		42.89	2.68261
42.93	2.06252		42.92	2.44534		42.92	2.0441		42.93	2.66053
42.97	2.03454		42.96	2.41508		42.96	2.01805		42.97	2.6352
43.01	2.00687		43	2.38387		43	1.995		43.01	2.60904
43.05	1.97924		43.04	2.35173		43.04	1.97239		43.05	2.58278
43.09	1.9531		43.08	2.32165		43.08	1.94783		43.09	2.55611
43.13	1.92848		43.12	2.2923		43.12	1.92544		43.13	2.52933
43.17	1.90124		43.16	2.26406		43.16	1.90421		43.17	2.50114
43.21	1.87616		43.2	2.23418		43.19	1.88167		43.21	2.47319
43.25	1.85321		43.24	2.20281		43.23	1.85986		43.25	2.44422
43.28	1.82799		43.27	2.1757		43.27	1.83599		43.29	2.4173
43.32	1.80688		43.31	2.14587		43.31	1.81131		43.33	2.39047
43.36	1.78415		43.35	2.12009		43.35	1.78912		43.36	2.36079
43.4	1.75975		43.39	2.09198		43.39	1.76601		43.4	2.33264
43.44	1.74074		43.43	2.06353		43.43	1.74437		43.44	2.30405
43.48	1.7195		43.47	2.03736		43.47	1.72212		43.48	2.27619
43.52	1.69797		43.51	2.01439		43.51	1.69691		43.52	2.25067
43.56	1.67516		43.55	1.9888		43.55	1.67272		43.56	2.22408
43.6	1.65186		43.59	1.96307		43.59	1.65028		43.6	2.19893
43.64	1.6305		43.63	1.93643		43.63	1.62595		43.64	2.17296
43.68	1.61139		43.67	1.90916		43.66	1.60244		43.68	2.14506
43.72	1.59136		43.71	1.88572		43.7	1.57906		43.72	2.12141
43.75	1.57156		43.75	1.86172		43.74	1.55525		43.76	2.09729
43.79	1.5495		43.78	1.83916		43.78	1.53161		43.8	2.07271
43.83	1.52608		43.82	1.81538		43.82	1.50632		43.83	2.04643
43.87	1.50483		43.86	1.78777		43.86	1.4826		43.87	2.0232
43.91	1.48604		43.9	1.76292		43.9	1.4589		43.91	2.00213
43.95	1.46499		43.94	1.74182		43.94	1.43386		43.95	1.97556
43.99	1.44392		43.98	1.71812		43.98	1.41065		43.99	1.95233
44.03	1.42258		44.02	1.69243		44.02	1.387		44.03	1.93036
44.07	1.40232		44.06	1.66874		44.06	1.36343		44.07	1.9064
44.11	1.38179		44.1	1.64739		44.1	1.34008		44.11	1.88379
44.15	1.36017		44.14	1.62291		44.14	1.31554		44.15	1.86128
44.19	1.342		44.18	1.59826		44.17	1.29313		44.19	1.8392
44.22	1.31652		44.22	1.56906		44.21	1.26945		44.23	1.81546
44.27	1.29625		44.26	1.54453		44.25	1.24636		44.27	1.79096
44.31	1.27653		44.3	1.52321		44.29	1.2233		44.31	1.76321
44.35	1.25502		44.34	1.50083		44.33	1.20041		44.35	1.7479
44.39	1.23128		44.38	1.47129		44.37	1.1764		44.39	1.72196
44.43	1.21085		44.42	1.44955		44.41	1.15589		44.42	1.69629
44.47	1.19166		44.46	1.42465		44.45	1.13479		44.46	1.67277
44.5	1.17386		44.5	1.40286		44.49	1.1142		44.5	1.65655
44.54	1.1524		44.54	1.38236		44.53	1.09425		44.54	1.63408
44.58	1.12825		44.58	1.35967		44.57	1.0735		44.58	1.60773
44.62	1.10631		44.62	1.33187		44.61	1.0537		44.62	1.58241
44.66	1.08987		44.66	1.30637		44.65	1.03451		44.66	1.56229
44.7	1.07235		44.7	1.2875		44.69	1.01625		44.7	1.54089
44.74	1.05085		44.74	1.26693		44.72	0.999328		44.74	1.51591
44.78	1.02899		44.77	1.2388		44.76	0.982287		44.78	1.49131
44.82	1.00939		44.81	1.21663		44.8	0.967276		44.82	1.47074
44.86	0.991192		44.85	1.19555		44.84	0.953148		44.86	1.45036
44.9	0.971063		44.89	1.17591		44.88	0.941493		44.9	1.42714
44.94	0.949931		44.93	1.15261		44.92	0.929776		44.93	1.40224
44.97	0.93284		44.97	1.12941		44.96	0.916432		44.97	1.38137
45.01	0.918748		45.01	1.10965		45	0.907082		45.01	1.35981
45.05	0.902606		45.05	1.09127		45.04	0.898851		45.05	1.33996
45.09	0.884448		45.09	1.07071		45.08	0.88898		45.09	1.3171
45.13	0.867588		45.13	1.04962		45.12	0.881946		45.13	1.29188
45.17	0.85042		45.17	1.03233		45.16	0.876539		45.17	1.27241
45.21	0.839209		45.21	1.01598		45.19	0.8706		45.21	1.25226
45.25	0.825176		45.24	1.00341		45.23	0.86727		45.25	1.23048
45.29	0.808741		45.28	0.988945		45.27	0.866798		45.29	1.2089
45.33	0.796757		45.32	0.968942		45.31	0.866198		45.33	1.18618
45.37	0.785128		45.36	0.955016		45.35	0.868294		45.37	1.16898
45.41	0.775552		45.4	0.944031		45.39	0.873112		45.4	1.14698
45.44	0.767202		45.44	0.931014		45.43	0.881186		45.44	1.12641
45.48	0.756033		45.48	0.921168		45.47	0.89154		45.48	1.10848
45.52	0.748992		45.52	0.909465		45.51	0.906994		45.52	1.08414
45.56	0.742141		45.56	0.902225		45.55	0.92684		45.56	1.06775
45.6	0.73643		45.6	0.89587		45.59	0.946939		45.6	1.05085
45.64	0.733177		45.64	0.888954		45.63	0.974636		45.64	1.03345
45.68	0.730207		45.68	0.886089		45.66	1.01008		45.68	1.01514
45.72	0.728549		45.71	0.882895		45.7	1.0552		45.72	0.998412
45.76	0.728917		45.75	0.886276		45.74	1.10451		45.76	0.984128
45.8	0.732777		45.79	0.891087		45.78	1.15849		45.8	0.970504
45.84	0.739646		45.83	0.895601		45.82	1.2208		45.84	0.955904
45.88	0.748765		45.87	0.903863		45.86	1.28832		45.87	0.94298
45.92	0.761081		45.91	0.916077		45.9	1.36371		45.91	0.93039
45.95	0.777095		45.95	0.932318		45.94	1.44215		45.95	0.916939
45.99	0.799394		45.99	0.954079		45.98	1.53449		45.99	0.906264
46.03	0.82672		46.03	0.978264		46.02	1.62196		46.03	0.89491
46.07	0.859663		46.07	1.0083		46.06	1.71255		46.07	0.884121
46.11	0.90803		46.11	1.04245		46.1	1.80964		46.11	0.875479
46.16	0.954347		46.15	1.08226		46.14	1.90879		46.15	0.869755
46.2	1.00756		46.19	1.13215		46.18	2.00211		46.19	0.864023
46.24	1.06984		46.23	1.1855		46.22	2.09935		46.23	0.858869
46.28	1.1382		46.27	1.24678		46.26	2.19678		46.27	0.851204
46.31	1.21385		46.31	1.31502		46.3	2.2918		46.31	0.847999
46.35	1.29654		46.34	1.38451		46.34	2.38196		46.34	0.846457
46.39	1.38686		46.38	1.46014		46.38	2.46946		46.38	0.847311
46.43	1.48117		46.42	1.54307		46.41	2.5548		46.42	0.85066
46.47	1.57952		46.46	1.63122		46.45	2.62423		46.46	0.85264
46.51	1.67596		46.5	1.72534		46.49	2.69887		46.5	0.8599
46.55	1.77574		46.54	1.81702		46.53	2.76491		46.54	0.86957
46.59	1.87426		46.58	1.91024		46.57	2.82524		46.58	0.883535
46.63	1.9717		46.62	2.0061		46.61	2.88416		46.62	0.900581
46.67	2.06818		46.66	2.10092		46.65	2.93666		46.66	0.920866
46.71	2.16485		46.7	2.19188		46.69	2.97748		46.7	0.94524
46.75	2.25461		46.74	2.28584		46.73	3.01256		46.74	0.975608
46.78	2.34436		46.78	2.37431		46.77	3.04344		46.78	1.01078
46.82	2.42636		46.81	2.4595		46.81	3.06833		46.81	1.05419
46.86	2.50348		46.85	2.54219		46.85	3.08847		46.85	1.10058
46.9	2.57445		46.89	2.61853		46.88	3.10319		46.89	1.15502
46.94	2.63859		46.93	2.68762		46.92	3.11408		46.93	1.21597
46.98	2.69771		46.97	2.75102		46.96	3.1192		46.97	1.2813
47.02	2.74836		47.01	2.81102		47	3.11913		47.01	1.3529
47.06	2.79352		47.05	2.86494		47.04	3.11511		47.05	1.42898
47.1	2.83282		47.09	2.91269		47.08	3.10796		47.09	1.51192
47.14	2.86344		47.13	2.95517		47.12	3.09773		47.13	1.5986
47.18	2.88853		47.17	2.98714		47.16	3.08343		47.17	1.68359
47.22	2.90748		47.21	3.01423		47.2	3.06596		47.21	1.77463
47.25	2.92049		47.25	3.03539		47.24	3.04607		47.25	1.86821
47.29	2.92916		47.28	3.0554		47.28	3.02373		47.28	1.96426
47.33	2.93122		47.32	3.07176		47.32	2.99948		47.32	2.05451
47.37	2.92928		47.36	3.08031		47.35	2.97359		47.36	2.14222
47.41	2.92065		47.4	3.08396		47.39	2.94559		47.4	2.23322
47.45	2.90962		47.44	3.08528		47.43	2.91535		47.44	2.31971
47.49	2.89629		47.48	3.0821		47.47	2.88445		47.48	2.40344
47.53	2.87965		47.52	3.07245		47.51	2.85436		47.52	2.47899
47.57	2.85736		47.56	3.05972		47.55	2.82253		47.56	2.55013
47.61	2.83248		47.6	3.04528		47.59	2.78743		47.6	2.61827
47.65	2.80636		47.64	3.02804		47.63	2.75318		47.64	2.68202
47.69	2.78082		47.68	3.00698		47.67	2.71991		47.68	2.73659
47.72	2.75145		47.72	2.98364		47.71	2.68295		47.72	2.78617
47.76	2.71945		47.75	2.95873		47.75	2.64895		47.76	2.83342
47.8	2.68723		47.79	2.93302		47.79	2.61216		47.79	2.87236
47.84	2.65364		47.83	2.90492		47.83	2.57668		47.83	2.91156
47.88	2.62035		47.87	2.87497		47.87	2.54131		47.88	2.93615
47.92	2.58411		47.91	2.84393		47.9	2.50533		47.92	2.95179
47.96	2.54981		47.95	2.81405		47.94	2.47007		47.96	2.97181
48	2.51418		47.99	2.78102		47.98	2.43563		48	2.98441
48.04	2.47812		48.03	2.74653		48.02	2.39878		48.04	2.98857
48.08	2.44357		48.07	2.71179		48.06	2.36386		48.07	2.98978
48.12	2.40658		48.11	2.679		48.1	2.32734		48.11	2.98725
48.16	2.36947		48.15	2.64602		48.14	2.2929		48.15	2.97978
48.2	2.33509		48.19	2.60778		48.18	2.25888		48.19	2.96937
48.23	2.29902		48.22	2.57271		48.22	2.22107		48.23	2.95605
48.27	2.26478		48.26	2.53805		48.26	2.18727		48.27	2.93949
48.31	2.22975		48.3	2.50205		48.3	2.15396		48.31	2.92202
48.35	2.19461		48.34	2.46886		48.34	2.11982		48.35	2.89981
48.39	2.16078		48.38	2.43145		48.37	2.08498		48.39	2.87624
48.43	2.12824		48.42	2.3953		48.41	2.04956		48.43	2.85235
48.47	2.09558		48.46	2.36069		48.45	2.01509		48.47	2.82683
48.51	2.06173		48.5	2.32628		48.49	1.98247		48.51	2.79876
48.55	2.02917		48.54	2.29258		48.53	1.94921		48.54	2.76927
48.59	1.99742		48.58	2.25448		48.57	1.91747		48.58	2.73922
48.63	1.96555		48.62	2.22089		48.61	1.88353		48.62	2.70976
48.66	1.93324		48.66	2.19025		48.65	1.85115		48.66	2.67918
48.7	1.90118		48.69	2.15538		48.69	1.81997		48.7	2.64673
48.74	1.86959		48.73	2.12096		48.73	1.78823		48.74	2.61446
48.78	1.83732		48.77	2.08666		48.77	1.75606		48.78	2.58378
48.82	1.80755		48.81	2.0541		48.81	1.72459		48.82	2.55089
48.86	1.77701		48.85	2.02276		48.85	1.69321		48.86	2.52097
48.9	1.7466		48.89	1.99054		48.88	1.66455		48.9	2.48831
48.94	1.71743		48.93	1.95738		48.92	1.63415		48.94	2.45537
48.98	1.68591		48.97	1.92645		48.96	1.60397		48.98	2.42465
49.02	1.65608		49.01	1.8944		49	1.57484		49.01	2.39139
49.06	1.62681		49.05	1.86388		49.04	1.54562		49.05	2.36225
49.1	1.59626		49.09	1.83433		49.08	1.51994		49.09	2.32869
49.13	1.56623		49.13	1.80307		49.12	1.49325		49.13	2.29486
49.17	1.53719		49.16	1.77255		49.16	1.46677		49.17	2.26344
49.21	1.51065		49.2	1.74441		49.2	1.44114		49.21	2.23259
49.25	1.48331		49.24	1.71551		49.24	1.41505		49.25	2.20108
49.29	1.45585		49.28	1.68826		49.28	1.39038		49.29	2.1682
49.33	1.42784		49.32	1.65753		49.32	1.36949		49.33	2.1355
49.37	1.40118		49.36	1.62746		49.35	1.34651		49.37	2.10292
49.41	1.37684		49.4	1.60063		49.39	1.32535		49.41	2.07178
49.45	1.34981		49.44	1.57502		49.43	1.3073		49.45	2.04179
49.49	1.32433		49.48	1.54915		49.47	1.28962		49.48	2.01008
49.53	1.29959		49.52	1.52345		49.51	1.27574		49.53	1.97789
49.57	1.27051		49.56	1.49007		49.55	1.26099		49.56	1.94613
49.61	1.24778		49.61	1.46429		49.59	1.25059		49.6	1.913
49.65	1.22678		49.65	1.44235		49.63	1.24271		49.64	1.88224
49.69	1.20497		49.69	1.41849		49.67	1.23744		49.68	1.85205
49.73	1.18471		49.73	1.39663		49.71	1.23695		49.72	1.82248
49.77	1.16917		49.77	1.37533		49.75	1.23854		49.76	1.79012
49.81	1.15261		49.81	1.35811		49.79	1.24375		49.8	1.7612
49.85	1.1383		49.84	1.34072		49.83	1.25356		49.84	1.7314
49.89	1.12423		49.88	1.32311		49.87	1.26923		49.88	1.70313
49.93	1.1134		49.92	1.31025		49.91	1.29306		49.92	1.67257
49.97	1.10532		49.96	1.29661		49.95	1.31993		49.96	1.64101
50.01	1.10101		50	1.28551		49.98	1.35266		50	1.61542
50.04	1.09973		50.04	1.2774		50.02	1.39119		50.04	1.58762
50.08	1.09971		50.08	1.27473		50.06	1.43334		50.08	1.55876
50.12	1.10517		50.12	1.27476		50.1	1.48077		50.11	1.53212
50.16	1.11653		50.16	1.27713		50.14	1.53141		50.15	1.5059
50.2	1.13094		50.2	1.28564		50.18	1.58679		50.19	1.48221
50.24	1.15237		50.24	1.30007		50.22	1.64528		50.23	1.45544
50.28	1.17958		50.28	1.31657		50.26	1.70628		50.27	1.429
50.32	1.21289		50.31	1.33602		50.3	1.77005		50.31	1.40584
50.36	1.25366		50.35	1.36062		50.34	1.83766		50.35	1.38288
50.4	1.2996		50.39	1.39024		50.38	1.90491		50.39	1.35998
50.44	1.34901		50.43	1.4224		50.42	1.97167		50.43	1.33938
50.48	1.40429		50.47	1.45979		50.45	2.03677		50.47	1.32117
50.51	1.46336		50.51	1.50402		50.49	2.10173		50.51	1.30415
50.55	1.52715		50.55	1.55219		50.53	2.16871		50.55	1.2851
50.59	1.59512		50.59	1.60477		50.57	2.23149		50.58	1.26772
50.63	1.66444		50.63	1.65899		50.61	2.28903		50.62	1.25566
50.67	1.73673		50.67	1.71852		50.65	2.34782		50.66	1.24464
50.71	1.81066		50.71	1.7799		50.69	2.40367		50.7	1.23476
50.75	1.88453		50.75	1.8398		50.73	2.45486		50.74	1.229
50.79	1.95548		50.78	1.89984		50.77	2.50005		50.78	1.22466
50.83	2.02551		50.82	1.96186		50.81	2.54149		50.82	1.22514
50.87	2.0957		50.86	2.02524		50.85	2.57423		50.86	1.22432
50.91	2.1626		50.9	2.08792		50.89	2.61015		50.9	1.22535
50.95	2.22811		50.94	2.14838		50.92	2.64416		50.94	1.23657
50.99	2.28959		50.98	2.20442		50.96	2.67091		50.98	1.25033
51.02	2.34586		51.02	2.26126		51	2.69323		51.02	1.2699
51.06	2.39857		51.06	2.31579		51.04	2.71247		51.05	1.29389
51.1	2.44452		51.1	2.36542		51.08	2.72904		51.09	1.31737
51.14	2.4907		51.14	2.4109		51.12	2.74083		51.13	1.35123
51.18	2.53166		51.18	2.45319		51.16	2.74945		51.17	1.38907
51.22	2.56632		51.22	2.49479		51.2	2.75473		51.21	1.42873
51.26	2.59347		51.25	2.53033		51.24	2.75498		51.25	1.47281
51.3	2.61563		51.29	2.56256		51.28	2.75374		51.29	1.52519
51.34	2.63584		51.33	2.58983		51.32	2.74873		51.33	1.5768
51.38	2.65192		51.37	2.60941		51.37	2.74063		51.37	1.63204
51.42	2.6636		51.41	2.62991		51.41	2.72872		51.41	1.68885
51.46	2.66986		51.45	2.64875		51.44	2.71584		51.45	1.74576
51.5	2.67056		51.49	2.6613		51.48	2.70103		51.49	1.80672
51.54	2.67092		51.53	2.66927		51.52	2.68393		51.53	1.86792
51.57	2.66696		51.57	2.67504		51.56	2.66533		51.57	1.9291
51.61	2.66016		51.61	2.67729		51.6	2.64446		51.61	1.98917
51.65	2.6504		51.65	2.67511		51.64	2.62149		51.65	2.04863
51.69	2.63697		51.69	2.67093		51.68	2.59716		51.69	2.1064
51.73	2.62282		51.73	2.66398		51.72	2.57259		51.73	2.16258
51.77	2.60579		51.77	2.65361		51.76	2.54553		51.77	2.21624
51.81	2.58461		51.8	2.64115		51.8	2.51784		51.81	2.26843
51.85	2.56323		51.84	2.62655		51.84	2.48829		51.84	2.31777
51.89	2.53934		51.88	2.61006		51.88	2.45833		51.88	2.36345
51.93	2.51552		51.92	2.59205		51.91	2.42885		51.92	2.40568
51.97	2.4892		51.96	2.57219		51.95	2.39753		51.96	2.44482
52.01	2.46128		52	2.54957		51.99	2.36775		52	2.4807
52.04	2.43248		52.04	2.52629		52.03	2.33419		52.04	2.5122
52.08	2.40227		52.08	2.50216		52.07	2.29991		52.08	2.53954
52.12	2.37297		52.12	2.47609		52.11	2.26769		52.12	2.5645
52.16	2.34291		52.16	2.44977		52.15	2.23682		52.16	2.58567
52.2	2.31207		52.2	2.42076		52.19	2.20312		52.2	2.60334
52.24	2.28071		52.24	2.39215		52.23	2.16937		52.24	2.6202
52.28	2.24849		52.27	2.36319		52.27	2.13492		52.28	2.63144
52.32	2.21642		52.31	2.33276		52.31	2.10153		52.31	2.63894
52.36	2.18567		52.35	2.30358		52.35	2.06912		52.35	2.64292
52.4	2.15279		52.39	2.27221		52.38	2.03529		52.39	2.64393
52.44	2.12143		52.43	2.24131		52.42	2.00102		52.43	2.64233
52.48	2.08957		52.47	2.21084		52.46	1.96607		52.47	2.63875
52.51	2.05585		52.51	2.18		52.5	1.93412		52.51	2.63168
52.55	2.02284		52.55	2.14709		52.54	1.90376		52.55	2.62236
52.59	1.99153		52.59	2.11595		52.58	1.86865		52.59	2.61001
52.63	1.95961		52.63	2.0835		52.62	1.83655		52.63	2.59602
52.67	1.929		52.67	2.05178		52.66	1.80555		52.67	2.57995
52.71	1.89813		52.71	2.02122		52.7	1.77453		52.71	2.56146
52.75	1.8654		52.74	1.9909		52.74	1.7476		52.75	2.54086
52.79	1.83438		52.78	1.96004		52.78	1.71647		52.78	2.51893
52.83	1.80396		52.82	1.9287		52.82	1.68764		52.82	2.49594
52.87	1.77428		52.86	1.89826		52.85	1.66252		52.86	2.47153
52.91	1.74364		52.9	1.86905		52.89	1.63556		52.9	2.44621
52.95	1.71344		52.94	1.83956		52.93	1.61109		52.94	2.41838
52.98	1.68396		52.98	1.80951		52.97	1.58597		52.98	2.38897
53.03	1.6542		53.02	1.78105		53.01	1.56689		53.02	2.35968
53.06	1.62709		53.06	1.75336		53.05	1.54665		53.06	2.32879
53.11	1.59671		53.1	1.7281		53.09	1.52918		53.1	2.29715
53.14	1.56959		53.14	1.69996		53.13	1.51512		53.14	2.26642
53.18	1.54896		53.18	1.6737		53.17	1.5076		53.18	2.23504
53.22	1.52787		53.22	1.65119		53.21	1.49892		53.22	2.20129
53.26	1.50268		53.26	1.62895		53.25	1.49219		53.26	2.16676
53.3	1.48224		53.29	1.60546		53.29	1.49229		53.3	2.13454
53.34	1.46536		53.33	1.58481		53.33	1.4952		53.33	2.10238
53.38	1.45126		53.37	1.56815		53.37	1.50278		53.37	2.06882
53.42	1.43727		53.41	1.55226		53.4	1.51047		53.41	2.03357
53.46	1.42409		53.45	1.53688		53.44	1.52453		53.45	2.00061
53.5	1.4156		53.49	1.52311		53.48	1.54414		53.49	1.96938
53.54	1.41226		53.53	1.51494		53.52	1.56448		53.53	1.93698
53.58	1.41035		53.57	1.50878		53.56	1.5887		53.57	1.90128
53.61	1.41116		53.61	1.50335		53.6	1.61469		53.61	1.86945
53.65	1.41841		53.65	1.50042		53.64	1.64474		53.65	1.83986
53.69	1.42764		53.69	1.50297		53.68	1.67765		53.69	1.8082
53.73	1.44012		53.73	1.50823		53.72	1.71174		53.73	1.77642
53.77	1.45706		53.76	1.51607		53.76	1.74802		53.77	1.74474
53.81	1.47849		53.8	1.52809		53.8	1.78341		53.8	1.71582
53.85	1.50432		53.84	1.54135		53.84	1.8224		53.84	1.68906
53.89	1.53261		53.88	1.56017		53.87	1.85865		53.88	1.66156
53.93	1.56327		53.92	1.58177		53.91	1.89579		53.92	1.63321
53.97	1.59745		53.96	1.6024		53.95	1.93322		53.96	1.60806
54.01	1.63366		54	1.62897		53.99	1.96698		54	1.58383
54.05	1.67297		54.04	1.65659		54.03	2.00166		54.04	1.56044
54.08	1.71262		54.08	1.68654		54.07	2.03365		54.08	1.53841
54.12	1.75198		54.12	1.71928		54.11	2.06375		54.12	1.51949
54.16	1.79263		54.16	1.74919		54.15	2.09449		54.16	1.50228
54.2	1.83135		54.2	1.78128		54.19	2.11964		54.2	1.48334
54.24	1.87019		54.23	1.81368		54.23	2.14249		54.24	1.46986
54.28	1.91005		54.27	1.84635		54.27	2.16456		54.27	1.45968
54.32	1.94707		54.31	1.87874		54.31	2.18518		54.31	1.44929
54.36	1.98306		54.35	1.90964		54.34	2.202		54.35	1.44332
54.4	2.01669		54.39	1.93942		54.38	2.21507		54.39	1.44224
54.44	2.04736		54.43	1.96841		54.42	2.22687		54.43	1.44645
54.48	2.07615		54.47	1.99545		54.46	2.2366		54.47	1.45251
54.52	2.10244		54.51	2.02218		54.5	2.24445		54.51	1.45854
54.55	2.12516		54.55	2.04542		54.54	2.24897		54.55	1.4697
54.59	2.14571		54.59	2.06586		54.58	2.25098		54.59	1.48435
54.63	2.1641		54.63	2.08568		54.62	2.25118		54.63	1.504
54.67	2.17915		54.67	2.10568		54.66	2.24883		54.67	1.52584
54.71	2.19093		54.7	2.12014		54.7	2.24476		54.71	1.55033
54.75	2.2008		54.74	2.13224		54.74	2.23651		54.74	1.58703
54.79	2.20692		54.79	2.14266		54.78	2.22607		54.79	1.61831
54.83	2.21149		54.82	2.15055		54.82	2.2146		54.83	1.65346
54.87	2.2138		54.86	2.15731		54.86	2.20312		54.87	1.68942
54.91	2.21312		54.9	2.16042		54.9	2.18832		54.91	1.72531
54.95	2.21039		54.94	2.15996		54.94	2.17123		54.95	1.76291
54.99	2.20541		54.98	2.16026		54.97	2.15246		54.99	1.80032
55.03	2.19835		55.02	2.15618		55.01	2.13453		55.03	1.83564
55.07	2.18973		55.06	2.152		55.05	2.11592		55.07	1.87142
55.1	2.17942		55.1	2.14567		55.09	2.09369		55.11	1.90559
55.14	2.16663		55.14	2.13475		55.13	2.07054		55.15	1.94006
55.18	2.15447		55.18	2.12438		55.17	2.04626		55.19	1.97437
55.22	2.13773		55.22	2.11271		55.21	2.02423		55.23	2.00623
55.26	2.12043		55.26	2.09836		55.25	1.9988		55.27	2.03634
55.3	2.10127		55.29	2.08205		55.29	1.97176		55.31	2.06333
55.34	2.08206		55.33	2.06471		55.33	1.94419		55.34	2.08764
55.38	2.0604		55.37	2.04674		55.37	1.91869		55.38	2.11074
55.42	2.0384		55.41	2.02869		55.41	1.89413		55.42	2.13095
55.46	2.01541		55.45	2.00939		55.45	1.86777		55.46	2.14867
55.5	1.99266		55.49	1.98851		55.48	1.83908		55.5	2.16289
55.54	1.96891		55.53	1.96577		55.52	1.81334		55.54	2.17538
55.57	1.94479		55.57	1.944		55.56	1.78907		55.58	2.18566
55.61	1.91949		55.61	1.92191		55.6	1.76495		55.62	2.19201
55.65	1.89566		55.65	1.89817		55.64	1.74135		55.66	2.19591
55.69	1.87089		55.69	1.875		55.68	1.71747		55.7	2.1979
55.73	1.84634		55.73	1.85084		55.72	1.69457		55.74	2.19742
55.77	1.82093		55.76	1.82789		55.76	1.67394		55.78	2.1945
55.81	1.79536		55.8	1.80402		55.8	1.65232		55.81	2.18914
55.85	1.77126		55.84	1.78008		55.84	1.6353		55.85	2.18088
55.89	1.7483		55.88	1.75782		55.88	1.61878		55.89	2.17075
55.93	1.72486		55.92	1.73566		55.91	1.60339		55.93	2.15818
55.97	1.70214		55.96	1.71435		55.95	1.59002		55.97	2.14494
56.01	1.68075		56	1.69341		55.99	1.57966		56.01	2.12932
56.04	1.66092		56.04	1.67373		56.03	1.57465		56.05	2.11136
56.08	1.64116		56.08	1.65497		56.07	1.56944		56.09	2.08962
56.12	1.62222		56.12	1.63582		56.11	1.56535		56.13	2.06827
56.16	1.60448		56.16	1.61766		56.15	1.56417		56.17	2.0472
56.2	1.59149		56.2	1.60131		56.19	1.56662		56.21	2.02438
56.24	1.57828		56.23	1.5875		56.23	1.57251		56.25	2.00071
56.28	1.56693		56.27	1.5755		56.27	1.58052		56.28	1.97477
56.32	1.55498		56.31	1.56452		56.31	1.5914		56.32	1.94894
56.36	1.54839		56.35	1.55544		56.35	1.6054		56.36	1.92213
56.4	1.54547		56.39	1.55069		56.38	1.6215		56.4	1.89346
56.44	1.54447		56.43	1.54532		56.42	1.63659		56.44	1.86706
56.48	1.54864		56.47	1.54005		56.46	1.65199		56.48	1.84224
56.53	1.55176		56.52	1.53968		56.5	1.6704		56.52	1.82041
56.57	1.55745		56.56	1.5405		56.54	1.68932		56.56	1.78945
56.61	1.56623		56.6	1.54561		56.58	1.70912		56.6	1.75993
56.64	1.58059		56.64	1.55392		56.62	1.72921		56.64	1.73396
56.68	1.59565		56.68	1.56231		56.66	1.74632		56.68	1.7094
56.72	1.61273		56.72	1.57336		56.7	1.76327		56.72	1.68839
56.76	1.62998		56.76	1.5856		56.74	1.77983		56.76	1.66542
56.8	1.65029		56.8	1.59804		56.78	1.79565		56.8	1.64032
56.84	1.67184		56.84	1.6129		56.82	1.81016		56.83	1.6165
56.88	1.69296		56.87	1.62818		56.86	1.82186		56.87	1.59544
56.92	1.71641		56.91	1.64342		56.89	1.83546		56.91	1.57828
56.96	1.73793		56.95	1.66021		56.93	1.8468		56.95	1.55985
57	1.7601		56.99	1.67487		56.97	1.85461		56.99	1.54205
57.04	1.78224		57.03	1.68955		57.01	1.86145		57.03	1.53043
57.08	1.80234		57.07	1.70411		57.05	1.86643		57.07	1.52136
57.11	1.82054		57.11	1.71817		57.09	1.86952		57.11	1.51484
57.15	1.83735		57.15	1.73143		57.13	1.87229		57.15	1.508
57.19	1.85367		57.19	1.74071		57.17	1.87381		57.19	1.5009
57.23	1.86905		57.23	1.75246		57.21	1.8719		57.23	1.49969
57.27	1.88328		57.27	1.76457		57.25	1.86788		57.27	1.50693
57.31	1.89428		57.31	1.77323		57.29	1.86237		57.3	1.51376
57.35	1.90162		57.34	1.78125		57.33	1.85529		57.34	1.52243
57.39	1.90767		57.38	1.78603		57.36	1.84705		57.38	1.53105
57.43	1.91446		57.42	1.78914		57.4	1.83718		57.42	1.54143
57.47	1.91798		57.46	1.79443		57.44	1.82618		57.46	1.55619
57.51	1.92012		57.5	1.79538		57.48	1.81434		57.5	1.57072
57.55	1.92123		57.54	1.79616		57.52	1.80028		57.54	1.58668
57.59	1.9193		57.58	1.79586		57.56	1.78524		57.58	1.6056
57.62	1.91573		57.62	1.79238		57.6	1.76938		57.62	1.62506
57.66	1.91102		57.66	1.78952		57.64	1.75262		57.66	1.64454
57.7	1.90214		57.7	1.78243		57.68	1.73781		57.7	1.66228
57.74	1.89426		57.74	1.77433		57.72	1.72031		57.74	1.67984
57.78	1.8868		57.78	1.7681		57.76	1.69909		57.77	1.69836
57.82	1.87654		57.82	1.76096		57.8	1.67645		57.81	1.71761
57.86	1.86452		57.85	1.75166		57.83	1.65446		57.85	1.73562
57.9	1.8484		57.89	1.73894		57.87	1.63678		57.89	1.74985
57.94	1.83149		57.93	1.72159		57.91	1.6193		57.93	1.76122
57.98	1.81584		57.97	1.70716		57.95	1.60119		57.97	1.77069
58.02	1.80211		58.01	1.69424		57.99	1.58322		58.01	1.78131
58.06	1.78638		58.05	1.68108		58.03	1.56333		58.05	1.79137
58.09	1.76771		58.09	1.66631		58.07	1.54676		58.09	1.80024
58.13	1.74687		58.13	1.64897		58.11	1.53138		58.13	1.80619
58.17	1.72699		58.17	1.63018		58.15	1.51378		58.17	1.80895
58.21	1.70909		58.21	1.61272		58.19	1.50018		58.21	1.81076
58.25	1.69041		58.25	1.59616		58.23	1.48539		58.24	1.81032
58.29	1.6715		58.29	1.5804		58.28	1.47614		58.29	1.80753
58.33	1.65341		58.33	1.56319		58.32	1.46628		58.32	1.80186
58.37	1.63739		58.36	1.54769		58.36	1.45924		58.36	1.79484
58.41	1.62016		58.4	1.5329		58.4	1.45396		58.4	1.78899
58.45	1.60282		58.44	1.51628		58.44	1.45264		58.44	1.78029
58.49	1.58712		58.48	1.50223		58.47	1.45322		58.48	1.76882
58.52	1.57146		58.52	1.48836		58.51	1.45676		58.52	1.75731
58.56	1.56046		58.56	1.47361		58.55	1.45988		58.56	1.74133
58.6	1.55113		58.6	1.46393		58.59	1.46208		58.6	1.72734
58.64	1.54244		58.64	1.454		58.63	1.46633		58.64	1.71373
58.68	1.53473		58.68	1.44462		58.67	1.4755		58.68	1.69645
58.72	1.52771		58.72	1.43675		58.71	1.483		58.72	1.67921
58.76	1.52335		58.76	1.4292		58.75	1.49012		58.76	1.65962
58.8	1.52432		58.8	1.42621		58.79	1.49722		58.79	1.64156
58.84	1.52562		58.83	1.42418		58.83	1.50669		58.83	1.62453
58.88	1.5265		58.87	1.42346		58.87	1.51931		58.87	1.60504
58.92	1.52897		58.91	1.42234		58.91	1.5285		58.91	1.58308
58.96	1.53455		58.95	1.42166		58.94	1.53635		58.95	1.56051
59	1.54495		58.99	1.42468		58.98	1.54158		58.99	1.54329
59.03	1.5553		59.03	1.43001		59.02	1.5476		59.03	1.52932
59.07	1.56218		59.07	1.4359		59.06	1.55621		59.07	1.51357
59.11	1.56984		59.11	1.44063		59.1	1.56013		59.11	1.49574
59.15	1.58072		59.15	1.44481		59.14	1.56466		59.15	1.47774
59.19	1.59307		59.19	1.45015		59.18	1.56926		59.19	1.46249
59.23	1.60458		59.23	1.45796		59.22	1.57216		59.23	1.45093
59.27	1.61498		59.27	1.46478		59.26	1.57418		59.26	1.43711
59.31	1.62651		59.3	1.47038		59.3	1.57158		59.3	1.42643
59.35	1.637		59.34	1.47519		59.34	1.56944		59.34	1.42222
59.39	1.64637		59.38	1.48053		59.38	1.56807		59.38	1.41773
59.43	1.65613		59.42	1.48531		59.41	1.56476		59.42	1.41297
59.47	1.66155		59.46	1.48873		59.45	1.55875		59.46	1.4082
59.5	1.66873		59.5	1.49228		59.49	1.5491		59.5	1.40754
59.54	1.67545		59.54	1.4953		59.53	1.53983		59.54	1.41249
59.58	1.6784		59.58	1.49977		59.57	1.53139		59.58	1.41801
59.62	1.68163		59.62	1.50158		59.61	1.52047		59.62	1.42247
59.66	1.68067		59.66	1.49991		59.65	1.50993		59.66	1.42523
59.7	1.68011		59.7	1.49897		59.69	1.49745		59.7	1.43212
59.74	1.6823		59.74	1.49819		59.73	1.48364		59.73	1.44165
59.78	1.67814		59.78	1.49654		59.77	1.47007		59.77	1.4504
59.82	1.67334		59.81	1.49263		59.81	1.45755		59.81	1.46039
59.86	1.66657		59.85	1.48619		59.85	1.44391		59.85	1.46921
59.9	1.6581		59.89	1.47929		59.89	1.42654		59.89	1.47731
59.94	1.6521		59.93	1.47284		59.92	1.4125		59.93	1.48539
59.97	1.64139		59.97	1.46454		59.96	1.40337		59.97	1.49345
60.02	1.63113		60.01	1.45745		60	1.39179		60.01	1.50102
60.05	1.61878		60.05	1.44795		60.04	1.37783		60.05	1.50637
60.09	1.60637		60.09	1.43774		60.08	1.36495		60.09	1.51177
60.13	1.59428		60.13	1.42776		60.12	1.35421		60.13	1.51817
60.17	1.58234		60.17	1.4187		60.16	1.34616		60.17	1.52367
60.21	1.56894		60.21	1.40834		60.2	1.33628		60.21	1.52451
60.25	1.55567		60.25	1.39515		60.24	1.32717		60.25	1.52596
60.29	1.54226		60.29	1.38403		60.28	1.3216		60.28	1.52519
60.33	1.53245		60.33	1.37519		60.32	1.31551		60.32	1.52261
60.37	1.52152		60.36	1.36726		60.36	1.3127		60.36	1.52211
60.41	1.50848		60.4	1.35692		60.4	1.3128		60.4	1.51605
60.45	1.49759		60.44	1.34772		60.44	1.31151		60.44	1.5052
60.49	1.4876		60.48	1.33904		60.47	1.31375		60.48	1.49809
60.53	1.47862		60.52	1.33037		60.51	1.31683		60.52	1.49167
60.57	1.47031		60.56	1.32262		60.55	1.31881		60.56	1.48077
60.6	1.46155		60.6	1.31404		60.59	1.32099		60.6	1.46974
60.64	1.45508		60.64	1.30674		60.63	1.32043		60.64	1.46429
60.68	1.45166		60.68	1.30027		60.67	1.32337		60.68	1.45652
60.72	1.4489		60.72	1.29519		60.71	1.32928		60.72	1.44391
60.76	1.44905		60.76	1.29236		60.75	1.33727		60.75	1.43552
60.8	1.45015		60.8	1.29079		60.79	1.34333		60.79	1.41709
60.84	1.4516		60.83	1.291		60.83	1.34916		60.83	1.39619
60.88	1.45576		60.87	1.29262		60.87	1.35187		60.87	1.38332
60.92	1.46005		60.91	1.2931		60.91	1.35475		60.91	1.37302
60.96	1.46341		60.95	1.29457		60.94	1.3577		60.95	1.36139
61	1.4674		60.99	1.29231		60.98	1.36031		60.99	1.3488
61.04	1.47179		61.03	1.29178		61.02	1.36061		61.03	1.33384
61.07	1.47863		61.07	1.29414		61.06	1.36209		61.07	1.32079
61.11	1.48692		61.11	1.2973		61.1	1.36322		61.11	1.31011
61.15	1.49458		61.15	1.30242		61.14	1.36232		61.15	1.29852
61.19	1.4987		61.19	1.30661		61.18	1.35922		61.19	1.28646
61.23	1.5037		61.23	1.30903		61.22	1.35449		61.22	1.27772
61.27	1.50818		61.27	1.31076		61.26	1.35079		61.26	1.27615
61.31	1.51393		61.3	1.31333		61.3	1.34641		61.3	1.273
61.35	1.51677		61.34	1.31476		61.34	1.34061		61.34	1.25296
61.39	1.51958		61.38	1.31466		61.38	1.33326		61.38	1.25973
61.43	1.5197		61.42	1.3155		61.41	1.32741		61.42	1.25777
61.47	1.5215		61.46	1.31612		61.45	1.31907		61.46	1.25803
61.51	1.52156		61.5	1.31502		61.49	1.30903		61.5	1.25796
61.54	1.51849		61.54	1.31332		61.53	1.29982		61.54	1.25544
61.58	1.51621		61.58	1.31028		61.57	1.29047		61.58	1.26082
61.62	1.51227		61.62	1.30749		61.61	1.28079		61.62	1.26187
61.66	1.50786		61.66	1.30294		61.65	1.26837		61.66	1.26435
61.7	1.50314		61.7	1.29879		61.69	1.26104		61.7	1.27107
61.74	1.49655		61.74	1.29339		61.73	1.25305		61.73	1.27588
61.78	1.48882		61.78	1.28978		61.77	1.24534		61.78	1.27818
61.82	1.47652		61.81	1.28134		61.81	1.23464		61.81	1.27593
61.87	1.46966		61.86	1.27408		61.85	1.22533		61.85	1.27998
61.91	1.46007		61.9	1.26764		61.89	1.21946		61.89	1.28406
61.95	1.44896		61.94	1.25901		61.93	1.21531		61.93	1.28058
61.99	1.43866		61.98	1.25125		61.96	1.20921		61.97	1.27733
62.03	1.4323		62.02	1.24204		62	1.20565		62.01	1.27682
62.07	1.42536		62.06	1.23562		62.04	1.20197		62.05	1.27548
62.11	1.41474		62.1	1.23251		62.08	1.20019		62.09	1.27358
62.15	1.40305		62.13	1.2262		62.12	1.19932		62.13	1.2692
62.19	1.39432		62.17	1.21746		62.16	1.19528		62.17	1.26556
62.22	1.38773		62.21	1.21045		62.2	1.19619		62.21	1.26508
62.26	1.38147		62.25	1.20459		62.24	1.19881		62.25	1.26107
62.3	1.37785		62.29	1.19809		62.28	1.20138		62.29	1.25251
62.34	1.37311		62.33	1.19296		62.32	1.201		62.32	1.24297
62.38	1.37171		62.37	1.18825		62.36	1.20179		62.36	1.23424
62.42	1.37243		62.41	1.18626		62.4	1.2055		62.4	1.22986
62.46	1.36779		62.45	1.18765		62.43	1.20771		62.44	1.22434
62.5	1.36594		62.49	1.18143		62.47	1.20986		62.48	1.2107
62.54	1.36516		62.53	1.17776		62.51	1.21276		62.52	1.19829
62.58	1.36729		62.57	1.17488		62.55	1.21328		62.56	1.18616
62.62	1.37388		62.6	1.1751		62.59	1.21415		62.6	1.17535
62.66	1.37095		62.64	1.17919		62.63	1.21448		62.64	1.16481
62.69	1.37261		62.68	1.17619		62.67	1.21349		62.68	1.14898
62.73	1.37607		62.72	1.17352		62.71	1.21277		62.72	1.13864
62.77	1.37463		62.76	1.1756		62.75	1.21046		62.76	1.12663
62.81	1.37881		62.8	1.17446		62.79	1.209		62.79	1.11387
62.85	1.38064		62.84	1.17463		62.83	1.20719		62.83	1.1071
62.89	1.38002		62.88	1.17466		62.87	1.20374		62.87	1.09705
62.93	1.37875		62.92	1.1746		62.9	1.19924		62.91	1.08712
62.97	1.37776		62.96	1.17451		62.94	1.19614		62.95	1.08132
63.01	1.38045		63	1.17277		62.98	1.19006		62.99	1.07667
63.05	1.3771		63.04	1.17146		63.02	1.18485		63.03	1.07244
63.09	1.37299		63.08	1.17031		63.06	1.17867		63.07	1.06717
63.12	1.371		63.11	1.16558		63.1	1.16997		63.11	1.06243
63.16	1.36902		63.15	1.16227		63.14	1.16499		63.15	1.05918
63.2	1.36571		63.19	1.16206		63.18	1.15751		63.19	1.05726
63.24	1.36142		63.23	1.15986		63.22	1.15224		63.23	1.05399
63.28	1.3548		63.27	1.15693		63.26	1.14692		63.27	1.05029
63.32	1.34966		63.31	1.15592		63.3	1.13891		63.3	1.0453
63.36	1.34425		63.35	1.15228		63.34	1.13189		63.34	1.04305
63.4	1.33866		63.39	1.14861		63.37	1.12722		63.38	1.04277
63.44	1.33276		63.43	1.14491		63.41	1.12292		63.42	1.04078
63.48	1.32588		63.47	1.13742		63.45	1.1204		63.46	1.04066
63.52	1.32145		63.51	1.13596		63.49	1.1156		63.5	1.04135
63.56	1.3111		63.55	1.12996		63.53	1.11161		63.54	1.04416
63.6	1.30894		63.58	1.12913		63.57	1.10454		63.59	1.0406
63.64	1.30349		63.62	1.12424		63.62	1.10285		63.63	1.0389
63.68	1.29669		63.66	1.11646		63.66	1.10016		63.67	1.03691
63.72	1.29691		63.7	1.11281		63.7	1.09522		63.71	1.03083
63.75	1.29159		63.74	1.11405		63.74	1.09864		63.75	1.02783
63.79	1.28274		63.78	1.11137		63.78	1.09108		63.79	1.02578
63.83	1.28052		63.82	1.10824		63.82	1.08984		63.83	1.02231
63.87	1.27439		63.86	1.10305		63.86	1.08971		63.87	1.01774
63.91	1.2721		63.9	1.0973		63.9	1.08565		63.91	1.00972
63.95	1.27044		63.94	1.09456		63.94	1.08286		63.95	1.00631
63.99	1.26875		63.98	1.09224		63.98	1.07659		63.99	1.00054
64.03	1.26459		64.02	1.09065		64.02	1.07454		64.02	0.992986
64.07	1.25989		64.05	1.0888		64.06	1.07154		64.06	0.985846
64.11	1.26047		64.09	1.08424		64.09	1.06569		64.1	0.979466
64.15	1.25389		64.13	1.08172		64.13	1.06259		64.14	0.975789
64.19	1.25016		64.17	1.07914		64.17	1.05618		64.18	0.968258
64.22	1.24873		64.21	1.07554		64.21	1.05024		64.22	0.960617
64.26	1.24303		64.25	1.07164		64.25	1.04644		64.26	0.953675
64.3	1.23956		64.29	1.0658		64.29	1.04139		64.3	0.945974
64.34	1.2352		64.33	1.06264		64.33	1.03526		64.34	0.942002
64.38	1.22936		64.37	1.05963		64.37	1.02851		64.38	0.935381
64.42	1.22372		64.41	1.05412		64.41	1.01951		64.42	0.93114
64.46	1.21788		64.45	1.04985		64.45	1.01596		64.46	0.92612
64.5	1.21183		64.48	1.04468		64.49	1.01367		64.49	0.921497
64.54	1.20597		64.52	1.03984		64.53	1.00789		64.53	0.917514
64.58	1.19895		64.56	1.03409		64.57	0.998856		64.57	0.913947
64.62	1.19404		64.6	1.02909		64.6	0.993624		64.61	0.910467
64.66	1.18658		64.64	1.02324		64.64	0.990127		64.65	0.904646
64.7	1.17577		64.68	1.01568		64.68	0.985716		64.69	0.899752
64.73	1.16914		64.72	1.0102		64.72	0.977891		64.73	0.898672
64.77	1.16257		64.76	1.00126		64.76	0.973328		64.77	0.89738
64.81	1.15684		64.8	0.996459		64.8	0.973361		64.81	0.89413
64.85	1.15142		64.84	0.989532		64.84	0.968595		64.85	0.887876
64.89	1.14508		64.88	0.982193		64.88	0.962348		64.89	0.885398
64.93	1.13601		64.92	0.973229		64.92	0.954394		64.93	0.881873
64.97	1.12774		64.96	0.967373		64.96	0.952683		64.96	0.879221
65.01	1.1227		64.99	0.960799		65	0.95253		65	0.877135
65.05	1.11781		65.03	0.953072		65.04	0.945864		65.04	0.874212
65.09	1.10946		65.07	0.946834		65.07	0.940449		65.08	0.873323
65.13	1.10343		65.11	0.943296		65.11	0.932247		65.12	0.871851
65.17	1.09796		65.15	0.939569		65.15	0.927153		65.16	0.868207
65.2	1.0948		65.19	0.932922		65.19	0.926384		65.2	0.864754
65.24	1.0859		65.23	0.92601		65.23	0.917884		65.24	0.860989
65.28	1.08007		65.27	0.918336		65.27	0.913191		65.28	0.860816
65.32	1.0773		65.31	0.912532		65.31	0.913025		65.32	0.860903
65.36	1.07352		65.35	0.911688		65.35	0.908567		65.36	0.855772
65.4	1.07077		65.39	0.905782		65.39	0.903287		65.4	0.851274
65.44	1.0622		65.43	0.898814		65.43	0.897084		65.44	0.845348
65.48	1.05219		65.47	0.894306		65.47	0.896454		65.48	0.844261
65.52	1.05139		65.51	0.892876		65.51	0.887917		65.52	0.837132
65.56	1.04636		65.55	0.890253		65.55	0.881882		65.56	0.833188
65.6	1.0395		65.59	0.884329		65.59	0.883363		65.59	0.827468
65.64	1.03432		65.63	0.880763		65.62	0.877292		65.63	0.821136
65.68	1.02928		65.66	0.877298		65.66	0.870071		65.67	0.816494
65.71	1.02377		65.7	0.873862		65.7	0.868953		65.71	0.812608
65.75	1.01794		65.74	0.86883		65.74	0.865131		65.75	0.807873
65.79	1.0134		65.78	0.862488		65.78	0.861281		65.79	0.802571
65.83	1.00861		65.82	0.857074		65.82	0.856493		65.83	0.797381
65.87	1.00261		65.86	0.853381		65.86	0.849559		65.87	0.795746
65.91	0.999679		65.9	0.849706		65.9	0.844159		65.91	0.792295
65.95	0.996796		65.94	0.848623		65.94	0.839098		65.95	0.788767
65.99	0.990814		65.98	0.845651		65.98	0.83054		65.99	0.784332
66.03	0.984121		66.02	0.840464		66.02	0.825716		66.03	0.780878
66.07	0.978961		66.06	0.836423		66.06	0.819221		66.06	0.776717
66.11	0.980838		66.09	0.832107		66.09	0.814833		66.1	0.774046
66.15	0.982483		66.13	0.828066		66.13	0.809837		66.14	0.768337
66.19	0.977604		66.17	0.824686		66.17	0.801814		66.18	0.766425
66.22	0.973146		66.21	0.821316		66.21	0.795368		66.22	0.764469
66.26	0.969521		66.25	0.81729		66.25	0.789961		66.26	0.761501
66.3	0.963826		66.29	0.814855		66.29	0.783209		66.3	0.760959
66.34	0.959584		66.33	0.810865		66.33	0.777319		66.34	0.75988
66.38	0.954005		66.37	0.806147		66.37	0.769663		66.38	0.757129
66.42	0.948202		66.41	0.802593		66.41	0.763506		66.42	0.756304
66.46	0.944064		66.45	0.798221		66.45	0.759362		66.46	0.752487
66.5	0.939383		66.49	0.794599		66.49	0.753777		66.5	0.749848
66.54	0.935709		66.53	0.791152		66.53	0.74972		66.53	0.746624
66.58	0.928495		66.56	0.787013		66.56	0.7449		66.57	0.739805
66.62	0.922307		66.6	0.780608		66.6	0.738895		66.61	0.737547
66.66	0.915774		66.64	0.775245		66.64	0.734756		66.65	0.73502
66.69	0.910584		66.68	0.771209		66.68	0.730343		66.69	0.733309
66.73	0.90556		66.72	0.764299		66.72	0.724298		66.73	0.728874
66.77	0.90153		66.76	0.758815		66.76	0.71954		66.77	0.725505
66.81	0.893974		66.8	0.753422		66.8	0.714189		66.81	0.720783
66.85	0.887573		66.84	0.745817		66.84	0.708148		66.85	0.720724
66.89	0.879717		66.88	0.739708		66.88	0.703473		66.89	0.717151
66.93	0.872311		66.92	0.731658		66.92	0.697715		66.93	0.713381
66.97	0.867538		66.96	0.723698		66.96	0.693024		66.97	0.711619
67.01	0.858273		67	0.720208		67	0.688299		67.01	0.706816
67.05	0.837281		67.03	0.713181		67.04	0.683906		67.05	0.713374
67.09	0.84512		67.07	0.698143		67.08	0.666292		67.08	0.703644
67.13	0.838997		67.11	0.701059		67.12	0.676539		67.12	0.698108
67.17	0.829464		67.15	0.695571		67.16	0.668597		67.16	0.701606
67.21	0.812754		67.19	0.690079		67.19	0.656335		67.2	0.700093
67.25	0.818632		67.23	0.671762		67.23	0.649557		67.24	0.692887
67.29	0.813071		67.27	0.679947		67.27	0.652453		67.28	0.691784
67.32	0.807142		67.31	0.676438		67.31	0.645635		67.32	0.68955
67.36	0.800137		67.35	0.671697		67.35	0.642202		67.36	0.69149
67.4	0.795873		67.39	0.667623		67.39	0.639948		67.4	0.683292
67.44	0.787722		67.43	0.661694		67.43	0.632956		67.44	0.68093
67.48	0.780675		67.47	0.657323		67.47	0.624422		67.48	0.681978
67.52	0.772093		67.5	0.653492		67.51	0.615648		67.52	0.680207
67.56	0.765486		67.54	0.646226		67.55	0.610841		67.55	0.673427
67.6	0.759938		67.58	0.640107		67.59	0.608331		67.59	0.671067
67.64	0.753099		67.62	0.636012		67.63	0.602823		67.63	0.669956
67.68	0.745325		67.66	0.631239		67.66	0.597372		67.67	0.667919
67.72	0.74005		67.7	0.626416		67.7	0.591055		67.71	0.662778
67.76	0.732203		67.74	0.617921		67.74	0.5831		67.75	0.655102
67.79	0.721441		67.78	0.612003		67.78	0.576663		67.79	0.654245
67.83	0.709387		67.82	0.607024		67.82	0.571051		67.83	0.648753
67.87	0.701516		67.86	0.597967		67.86	0.56658		67.87	0.642302
67.91	0.696131		67.9	0.591707		67.9	0.561982		67.91	0.639462
67.95	0.688948		67.94	0.586555		67.94	0.55696		67.95	0.635794
67.99	0.678263		67.97	0.582651		67.98	0.550346		67.99	0.634041
68.03	0.669423		68.01	0.57633		68.02	0.541713		68.02	0.62741
68.07	0.661677		68.05	0.568994		68.06	0.537846		68.06	0.62298
68.11	0.655357		68.09	0.56081		68.1	0.533802		68.1	0.618377
68.15	0.645973		68.13	0.555135		68.13	0.528937		68.14	0.61398
68.19	0.638238		68.17	0.550227		68.17	0.524425		68.18	0.613924
68.23	0.633534		68.21	0.543945		68.21	0.518719		68.22	0.606922
68.26	0.631179		68.25	0.538705		68.25	0.514187		68.26	0.601125
68.3	0.624318		68.29	0.536377		68.29	0.509408		68.3	0.597216
68.34	0.615096		68.33	0.531842		68.33	0.505834		68.34	0.594406
68.38	0.605763		68.37	0.526479		68.37	0.500693		68.38	0.589781
68.42	0.598865		68.41	0.522449		68.41	0.495913		68.42	0.586036
68.46	0.596916		68.45	0.516326		68.45	0.491961		68.46	0.581792
68.5	0.590001		68.48	0.510999		68.49	0.488306		68.5	0.57668
68.54	0.579891		68.52	0.508566		68.53	0.486195		68.53	0.57384
68.58	0.57366		68.56	0.504415		68.57	0.480679		68.57	0.573001
68.62	0.567604		68.6	0.496097		68.6	0.474991		68.61	0.565554
68.66	0.563601		68.64	0.49076		68.64	0.471211		68.65	0.56119
68.7	0.558291		68.68	0.486851		68.68	0.466869		68.69	0.56121
68.73	0.550078		68.72	0.481428		68.72	0.462971		68.73	0.558862
68.78	0.544782		68.77	0.478219		68.76	0.459285		68.77	0.554733
68.82	0.528951		68.81	0.463412		68.8	0.447168		68.81	0.552943
68.86	0.537361		68.85	0.471762		68.84	0.452216		68.85	0.549273
68.9	0.528993		68.89	0.468155		68.88	0.447049		68.89	0.545252
68.94	0.517073		68.92	0.460973		68.92	0.441848		68.93	0.541097
68.98	0.515119		68.96	0.44986		68.96	0.438833		68.97	0.539789
69.02	0.514153		69	0.452064		69	0.435133		69.01	0.533946
69.06	0.50941		69.04	0.445511		69.04	0.428227		69.05	0.531684
69.1	0.50562		69.08	0.442267		69.08	0.425953		69.09	0.527992
69.14	0.500141		69.12	0.439133		69.12	0.421519		69.12	0.52309
69.18	0.496474		69.16	0.431325		69.16	0.416087		69.16	0.517504
69.22	0.493644		69.2	0.426455		69.2	0.411726		69.2	0.51218
69.25	0.488525		69.24	0.421611		69.23	0.408563		69.24	0.511569
69.29	0.484284		69.28	0.416986		69.27	0.408051		69.28	0.507029
69.33	0.478585		69.32	0.414699		69.31	0.407152		69.32	0.493964
69.37	0.47444		69.35	0.408913		69.35	0.400017		69.36	0.482276
69.41	0.465533		69.39	0.402324		69.39	0.388167		69.4	0.476653
69.45	0.45409		69.43	0.39719		69.43	0.376425		69.44	0.474801
69.49	0.442319		69.47	0.390254		69.47	0.365579		69.48	0.473303
69.53	0.434377		69.51	0.38412		69.51	0.352749		69.52	0.482852
69.57	0.426598		69.55	0.379631		69.55	0.34186		69.56	0.478123
69.61	0.419046		69.59	0.376063		69.59	0.332365		69.59	0.461139
69.65	0.406755		69.63	0.373284		69.63	0.324404		69.63	0.464796
69.69	0.390829		69.67	0.368424		69.67	0.319736		69.67	0.464087
69.72	0.378496		69.71	0.360751		69.7	0.316065		69.71	0.456803
69.76	0.36978		69.75	0.352994		69.74	0.312267		69.75	0.449552
69.8	0.362521		69.79	0.346842		69.78	0.30896		69.79	0.443155
69.84	0.355857		69.83	0.34266		69.82	0.305191		69.83	0.440308
69.88	0.349217		69.86	0.33826		69.86	0.301736		69.87	0.440613
69.92	0.346278		69.9	0.333596		69.9	0.298588		69.91	0.434948
69.96	0.341011		69.94	0.328594		69.94	0.296297		69.95	0.431785
70	0.338215		69.98	0.323325		69.98	0.293071		69.99	0.430056
70.04	0.335151		70.02	0.319947		70.02	0.289618		70.03	0.426453
70.08	0.33036		70.06	0.317235		70.06	0.287802		70.06	0.425182
70.12	0.330363		70.1	0.314022		70.1	0.288363		70.1	0.423886
70.16	0.32849		70.14	0.311821		70.14	0.286975		70.14	0.418105
70.19	0.323758		70.18	0.30959		70.17	0.285731		70.18	0.414014
70.23	0.322271		70.22	0.306852		70.21	0.28242		70.22	0.409978
70.27	0.319134		70.26	0.30714		70.25	0.281671		70.26	0.409184
70.31	0.315255		70.3	0.305925		70.29	0.279795		70.3	0.405444
70.35	0.311732		70.33	0.302449		70.33	0.276815		70.34	0.399443
70.39	0.309917		70.37	0.299336		70.37	0.275764		70.38	0.39225
70.43	0.309502		70.41	0.296421		70.41	0.274251		70.42	0.389034
70.47	0.308325		70.45	0.297132		70.45	0.275548		70.46	0.388652
70.51	0.308146		70.49	0.297387		70.49	0.273603		70.5	0.383823
70.55	0.29669		70.53	0.295949		70.54	0.271893		70.54	0.37944
70.59	0.301148		70.57	0.281483		70.58	0.268412		70.58	0.38003
70.63	0.299079		70.61	0.290284		70.62	0.271934		70.61	0.376017
70.67	0.293561		70.65	0.289994		70.66	0.271103		70.65	0.371667
70.71	0.293015		70.69	0.285438		70.7	0.268708		70.69	0.367475
70.75	0.293297		70.73	0.28467		70.74	0.267834		70.73	0.364704
70.78	0.291753		70.77	0.282055		70.78	0.267637		70.77	0.36434
70.82	0.290085		70.81	0.282379		70.82	0.267628		70.81	0.364192
70.86	0.289112		70.85	0.28277		70.86	0.266555		70.85	0.36009
70.9	0.284844		70.88	0.280333		70.9	0.264246		70.89	0.3562
70.94	0.283746		70.92	0.278498		70.94	0.263119		70.93	0.356321
70.98	0.283376		70.96	0.276393		70.98	0.261454		70.97	0.354307
71.02	0.280897		71	0.277984		71.02	0.260595		71.01	0.353964
71.06	0.278701		71.04	0.277343		71.05	0.26056		71.05	0.349918
71.1	0.277486		71.08	0.273422		71.09	0.258788		71.08	0.345157
71.14	0.274827		71.12	0.273171		71.13	0.253092		71.12	0.344516
71.18	0.273714		71.16	0.271783		71.17	0.222592		71.16	0.341938
71.22	0.271868		71.2	0.271859		71.21	0.226821		71.2	0.338831
71.26	0.269564		71.24	0.271328		71.25	0.242239		71.24	0.334007
71.29	0.26815		71.28	0.267993		71.29	0.259545		71.28	0.334296
71.33	0.26735		71.32	0.267156		71.33	0.271835		71.32	0.358439
71.37	0.266228		71.35	0.266575		71.37	0.275236		71.36	0.375387
71.41	0.263416		71.39	0.266563		72.01	0.271835		71.4	0.387435
71.45	0.258427		71.43	0.264938					71.44	0.394994
71.49	0.224514		71.47	0.263261					71.48	0.400356
71.53	0.225347		71.51	0.238124					71.52	0.398213
71.57	0.238122		71.55	0.214557					71.56	0.38946
71.61	0.256854		71.59	0.224837					72.19	0.398213
71.65	0.263051		71.63	0.240514
71.69	0.26248		71.67	0.257581
71.73	0.276712		71.71	0.268767
72.36	0.26248		71.75	0.27065
			72.39	0.268767
