# Supplementary material for: Polyubiquitin architecture editing on collided ribosomes maintains persistent RQC activity
Source: EMBO J. 2025 Sep 16;44(21):6051–77. doi: 10.1038/s44318-025-00568-0 (PMC12583759; doi:10.1038/s44318-025-00568-0)
Supplement: Supplementary file 4 — Source data Fig. 2 [file 44318_2025_568_MOESM4_ESM.zip › Figure2/2C/Figure2C.xlsx]

## Sheet: Sheet1
strain	fraction	area (ubiquitinated uS10)	area (uS10)	ubiquitinated uS10/uS10
WT	1	906.849	37537.6	0.0241584
WT	2	834.849	36386.4	0.022944
WT	3	1861.67	37066.4	0.0502252
WT	4	8027.36	39655.6	0.202427
WT	5	2919.86	37717.3	0.0774144
WT	6	7446.02	41227	0.18061
WT	7	34440.7	45681	0.753939
WT	8	12210.4	44013.3	0.277425
WT	9	15311.4	46297.5	0.330718
WT	10	11292.1	46216.3	0.244332
WT	11	17852.1	46196.9	0.386435
WT	12	17785.8	46928.7	0.378995
WT	13	18709.5	46425.1	0.403004
WT	14	18352.1	46257.2	0.396741
WT	15	15314.3	45035.7	0.340048
WT	16	10134.5	44622.1	0.227118
WT	17	3365.37	41161.3	0.0817605
ubp2D	1	2495.98	37690.9	0.0662225
ubp2D	2	1798.82	30967.9	0.0580866
ubp2D	3	3116.54	31808.9	0.097977
ubp2D	4	12456.4	31153.6	0.399838
ubp2D	5	3978.92	28047.2	0.141865
ubp2D	6	12833.8	27939.5	0.459344
ubp2D	7	55998.5	29520.9	1.89691
ubp2D	8	21997.3	29048.4	0.757265
ubp2D	9	17863.4	29774.8	0.59995
ubp2D	10	14819.2	29188.5	0.507708
ubp2D	11	18602.3	29105	0.639145
ubp2D	12	13541.7	28691.5	0.471975
ubp2D	13	9474.42	28829.4	0.328638
ubp2D	14	5935.38	29080.2	0.204104
ubp2D	15	3527.68	29768.5	0.118504
ubp2D	16	2456.88	30495.8	0.0805646
ubp2D	17	726.92	27259	0.0266671
ubp3D	1	2534.84	36248.9	0.0699287
ubp3D	2	1389.82	33068.2	0.0420289
ubp3D	3	4545	35301.6	0.128748
ubp3D	4	10641.9	34400.2	0.309354
ubp3D	5	3646.3	31091.6	0.117276
ubp3D	6	15191.6	32775.5	0.463506
ubp3D	7	28280.8	33693	0.839366
ubp3D	8	14554.8	33061.6	0.440232
ubp3D	9	24130.2	35878.7	0.672552
ubp3D	10	19587.3	35161.2	0.557072
ubp3D	11	23528.8	35342.4	0.665739
ubp3D	12	23769.4	36012.9	0.660024
ubp3D	13	22491	35633.9	0.631167
ubp3D	14	18083.6	35766.1	0.505608
ubp3D	15	14965	35882.9	0.41705
ubp3D	16	10743.4	36365.7	0.295428
ubp3D	17	3590.59	32764.6	0.109587
ubp2Dubp3D	1	2682.77	50739.6	0.0528733
ubp2Dubp3D	2	2653.94	46114.1	0.0575516
ubp2Dubp3D	3	8156.96	46585.8	0.175095
ubp2Dubp3D	4	26852.4	44158.4	0.608092
ubp2Dubp3D	5	8197.66	37830.7	0.216693
ubp2Dubp3D	6	16731.1	40876	0.409313
ubp2Dubp3D	7	86083.7	44865	1.91873
ubp2Dubp3D	8	40229.9	44372.8	0.906634
ubp2Dubp3D	9	32033.3	46340.2	0.691264
ubp2Dubp3D	10	27867.4	47221.9	0.590136
ubp2Dubp3D	11	36944.6	48638.6	0.759573
ubp2Dubp3D	12	30993	51375.6	0.603263
ubp2Dubp3D	13	25852.5	48253.9	0.53576
ubp2Dubp3D	14	20406.3	47646.6	0.428285
ubp2Dubp3D	15	13920.5	60873.8	0.228677
ubp2Dubp3D	16	9077.74	73831.2	0.122953
ubp2Dubp3D	17	4313.12	65781.9	0.065567
WT	1	2066.01	36632.5	0.0563984
WT	2	1482.65	33550	0.0441922
WT	3	715.971	29779.7	0.0240422
WT	4	6529.39	30871.5	0.211502
WT	5	2431.18	24578.5	0.0989147
WT	6	1438.94	20424.6	0.0704515
WT	7	25313.6	34192.9	0.740319
WT	8	14113.1	31678.9	0.445503
WT	9	7167.77	30590.8	0.234311
WT	10	10413.6	31822.7	0.327238
WT	11	14756.4	33812.5	0.436418
WT	12	18116.1	34326	0.527766
WT	13	27828.2	34418.9	0.808516
WT	14	16155.8	30102.7	0.53669
WT	15	17962.1	30663.9	0.585773
WT	16	14877.1	29279.9	0.508101
WT	17	5417.56	24785.4	0.218579
ubp2D	1	3278	44743.5	0.0732621
ubp2D	2	2319.43	38207.5	0.0607061
ubp2D	3	8281.51	37191.5	0.222672
ubp2D	4	18023.4	37268.1	0.483615
ubp2D	5	4866.02	33745.8	0.144196
ubp2D	6	22494.5	37476.8	0.600226
ubp2D	7	60596.5	40309.6	1.50328
ubp2D	8	20498.9	33937.3	0.604023
ubp2D	9	19624.8	33897	0.578953
ubp2D	10	14669	31845.1	0.460638
ubp2D	11	18878.8	33027.9	0.571601
ubp2D	12	17413.6	31423.2	0.554164
ubp2D	13	15527.1	30281.9	0.512751
ubp2D	14	10753.5	28253.8	0.380605
ubp2D	15	8244.71	26213.6	0.31452
ubp2D	16	5493.19	23747.6	0.231316
ubp2D	17	2476.28	20499.5	0.120797
ubp3D	1	9034.76	50182.6	0.180038
ubp3D	2	2979.74	44701	0.0666593
ubp3D	3	3944.54	40837.1	0.096592
ubp3D	4	11890.8	41293.6	0.287958
ubp3D	5	3794.83	34633.1	0.109572
ubp3D	6	6087.68	35650.5	0.17076
ubp3D	7	33005.7	42234.9	0.781479
ubp3D	8	16170.7	39753.5	0.406775
ubp3D	9	20585.6	40012	0.514486
ubp3D	10	22077.3	38925.8	0.567163
ubp3D	11	26162.7	37492.5	0.697812
ubp3D	12	26164.2	36166.7	0.723433
ubp3D	13	25559.4	35461.8	0.720757
ubp3D	14	20877.8	33638.9	0.620645
ubp3D	15	16245.5	32143.2	0.505409
ubp3D	16	11277.7	30449	0.370381
ubp3D	17	4865.73	27675	0.175817
ubp2Dubp3D	1	10615.3	58784.7	0.180579
ubp2Dubp3D	2	3144.86	49997	0.062901
ubp2Dubp3D	3	7860.71	46508.3	0.169017
ubp2Dubp3D	4	22568	40271.3	0.560399
ubp2Dubp3D	5	5614.16	33141.9	0.169398
ubp2Dubp3D	6	23296.9	34655	0.672251
ubp2Dubp3D	7	76892.5	40273.1	1.90928
ubp2Dubp3D	8	34441.6	38718.5	0.889538
ubp2Dubp3D	9	32739.3	40622.3	0.805944
ubp2Dubp3D	10	29227.1	38496.5	0.759216
ubp2Dubp3D	11	32453.7	38091	0.852003
ubp2Dubp3D	12	28063.5	36627.2	0.766193
ubp2Dubp3D	13	23613.4	35496	0.665241
ubp2Dubp3D	14	15288.8	33317.3	0.458885
ubp2Dubp3D	15	6492.43	29883.2	0.21726
ubp2Dubp3D	16	3735.75	27552.7	0.135586
ubp2Dubp3D	17	1326.38	23514.7	0.0564063
WT	1	1014.7	37084.2	0.027362
WT	2	585.314	30354.9	0.0192824
WT	3	3614.78	29470.2	0.122659
WT	4	2435.47	25816.5	0.0943375
WT	5	999.698	23397.6	0.0427266
WT	6	11597.1	32285.2	0.359208
WT	7	15022.1	34377.3	0.436976
WT	8	5159.68	31946.6	0.16151
WT	9	15672.5	34738.9	0.451153
WT	10	16873.9	36523.5	0.462001
WT	11	17242.4	35231.7	0.4894
WT	12	17015.1	32145.8	0.52931
WT	13	14172.6	30082.7	0.471121
WT	14	14306.8	28595.6	0.500316
WT	15	11490.7	26589.4	0.432153
WT	16	6387.56	25569.6	0.249811
WT	17	1942.5	23546.2	0.0824972
ubp2D	1	2496.26	41543.3	0.0600881
ubp2D	2	613.314	38457.5	0.0159478
ubp2D	3	1388.94	36411	0.0381462
ubp2D	4	12733	38716.9	0.328874
ubp2D	5	3572.97	33303.7	0.107285
ubp2D	6	7168.97	34277.1	0.209147
ubp2D	7	59454.7	45998.8	1.29253
ubp2D	8	28444.1	40810.2	0.696986
ubp2D	9	22015	41000	0.536951
ubp2D	10	19719.1	40036	0.492534
ubp2D	11	23126	41139	0.562144
ubp2D	12	20101.2	39761.5	0.505545
ubp2D	13	19095.2	36504.2	0.523097
ubp2D	14	16720	35652.1	0.468977
ubp2D	15	11557.9	36046.4	0.32064
ubp2D	16	6382.02	33214.3	0.192147
ubp2D	17	2059.67	27689.3	0.074385
ubp3D	1	3852.83	50358.1	0.0765088
ubp3D	2	1635.06	40127.7	0.0407465
ubp3D	3	2376.64	37572.1	0.0632554
ubp3D	4	11172.4	35954.7	0.310734
ubp3D	5	3599.54	30536.8	0.117876
ubp3D	6	8774.41	34195.7	0.256594
ubp3D	7	32710.6	37939.6	0.862178
ubp3D	8	14199.5	33347.6	0.425803
ubp3D	9	24530.2	36916	0.664488
ubp3D	10	20797.2	36303.7	0.572868
ubp3D	11	25959.7	37792.1	0.686907
ubp3D	12	25759	36622.1	0.703372
ubp3D	13	22350.5	33783.3	0.661585
ubp3D	14	13641.4	31691.5	0.430444
ubp3D	15	9312.26	30490.5	0.305415
ubp3D	16	5761.68	29188.2	0.197398
ubp3D	17	1546.26	24230.1	0.0638155
ubp2Dubp3D	1	1938.67	53830.7	0.0360142
ubp2Dubp3D	2	1633.11	37048.6	0.0440803
ubp2Dubp3D	3	12368.6	30943.9	0.399709
ubp2Dubp3D	4	21274.1	30136.9	0.705914
ubp2Dubp3D	5	4324.17	32353.2	0.133655
ubp2Dubp3D	6	36630.2	37563.3	0.97516
ubp2Dubp3D	7	62440.2	37458.3	1.66693
ubp2Dubp3D	8	23659.5	28720.6	0.823784
ubp2Dubp3D	9	33525.7	32031.6	1.04665
ubp2Dubp3D	10	24710.1	30750.2	0.803575
ubp2Dubp3D	11	30163.3	32676.7	0.923082
ubp2Dubp3D	12	31071.1	32071.2	0.968819
ubp2Dubp3D	13	29848.9	29097.6	1.02582
ubp2Dubp3D	14	22911.6	27690.7	0.827414
ubp2Dubp3D	15	15989.4	26285.3	0.608302
ubp2Dubp3D	16	9508.96	25233.8	0.376834
ubp2Dubp3D	17	2770.4	21118.6	0.131183

## Sheet: 40S
strain	fraction	relative intensity
WT	40S	0.252652
ubp2D	40S	0.497816
ubp3D	40S	0.438102
ubp2Dubp3D	40S	0.783188
WT	40S	0.20865
ubp2D	40S	0.706287
ubp3D	40S	0.38455
ubp2Dubp3D	40S	0.729416
WT	40S	0.216996
ubp2D	40S	0.36702
ubp3D	40S	0.373989
ubp2Dubp3D	40S	1.10562

## Sheet: 80S
strain	fraction	relative intensity
WT	80S	0.934549
ubp2D	80S	2.35625
ubp3D	80S	1.30287
ubp2Dubp3D	80S	2.32804
WT	80S	0.696461
ubp2D	80S	2.1035
ubp3D	80S	0.952239
ubp2Dubp3D	80S	2.58153
WT	80S	0.796184
ubp2D	80S	1.50167
ubp3D	80S	1.11877
ubp2Dubp3D	80S	2.64209

## Sheet: polysome
strain	fraction	relative intensity
WT	polysome	3.06658
ubp2D	polysome	3.73452
ubp3D	polysome	4.95446
ubp2Dubp3D	polysome	4.93211
WT	polysome	3.91292
ubp2D	polysome	4.32937
ubp3D	polysome	5.30268
ubp2Dubp3D	polysome	5.60627
WT	polysome	3.82927
ubp2D	polysome	4.37341
ubp3D	polysome	4.7121
ubp2Dubp3D	polysome	7.53546
