# Supplementary material for: Polyubiquitin architecture editing on collided ribosomes maintains persistent RQC activity
Source: EMBO J. 2025 Sep 16;44(21):6051–77. doi: 10.1038/s44318-025-00568-0 (PMC12583759; doi:10.1038/s44318-025-00568-0)
Supplement: Supplementary file 4 — Source data Fig. 2 [file 44318_2025_568_MOESM4_ESM.zip › Figure2/2B/Figure2B.xlsx]

## Sheet: Sheet1
strain	fraction	area (ubiquitinated uS10)	area (uS10)	ubiquitinated uS10/uS10
WT	1	906.849	37537.6	0.0241584
WT	2	834.849	36386.4	0.022944
WT	3	1861.67	37066.4	0.0502252
WT	4	8027.36	39655.6	0.202427
WT	5	2919.86	37717.3	0.0774144
WT	6	7446.02	41227	0.18061
WT	7	34440.7	45681	0.753939
WT	8	12210.4	44013.3	0.277425
WT	9	15311.4	46297.5	0.330718
WT	10	11292.1	46216.3	0.244332
WT	11	17852.1	46196.9	0.386435
WT	12	17785.8	46928.7	0.378995
WT	13	18709.5	46425.1	0.403004
WT	14	18352.1	46257.2	0.396741
WT	15	15314.3	45035.7	0.340048
WT	16	10134.5	44622.1	0.227118
WT	17	3365.37	41161.3	0.0817605
ubp2D	1	2495.98	37690.9	0.0662225
ubp2D	2	1798.82	30967.9	0.0580866
ubp2D	3	3116.54	31808.9	0.097977
ubp2D	4	12456.4	31153.6	0.399838
ubp2D	5	3978.92	28047.2	0.141865
ubp2D	6	12833.8	27939.5	0.459344
ubp2D	7	55998.5	29520.9	1.89691
ubp2D	8	21997.3	29048.4	0.757265
ubp2D	9	17863.4	29774.8	0.59995
ubp2D	10	14819.2	29188.5	0.507708
ubp2D	11	18602.3	29105	0.639145
ubp2D	12	13541.7	28691.5	0.471975
ubp2D	13	9474.42	28829.4	0.328638
ubp2D	14	5935.38	29080.2	0.204104
ubp2D	15	3527.68	29768.5	0.118504
ubp2D	16	2456.88	30495.8	0.0805646
ubp2D	17	726.92	27259	0.0266671
ubp3D	1	2534.84	36248.9	0.0699287
ubp3D	2	1389.82	33068.2	0.0420289
ubp3D	3	4545	35301.6	0.128748
ubp3D	4	10641.9	34400.2	0.309354
ubp3D	5	3646.3	31091.6	0.117276
ubp3D	6	15191.6	32775.5	0.463506
ubp3D	7	28280.8	33693	0.839366
ubp3D	8	14554.8	33061.6	0.440232
ubp3D	9	24130.2	35878.7	0.672552
ubp3D	10	19587.3	35161.2	0.557072
ubp3D	11	23528.8	35342.4	0.665739
ubp3D	12	23769.4	36012.9	0.660024
ubp3D	13	22491	35633.9	0.631167
ubp3D	14	18083.6	35766.1	0.505608
ubp3D	15	14965	35882.9	0.41705
ubp3D	16	10743.4	36365.7	0.295428
ubp3D	17	3590.59	32764.6	0.109587
ubp2Dubp3D	1	2682.77	50739.6	0.0528733
ubp2Dubp3D	2	2653.94	46114.1	0.0575516
ubp2Dubp3D	3	8156.96	46585.8	0.175095
ubp2Dubp3D	4	26852.4	44158.4	0.608092
ubp2Dubp3D	5	8197.66	37830.7	0.216693
ubp2Dubp3D	6	16731.1	40876	0.409313
ubp2Dubp3D	7	86083.7	44865	1.91873
ubp2Dubp3D	8	40229.9	44372.8	0.906634
ubp2Dubp3D	9	32033.3	46340.2	0.691264
ubp2Dubp3D	10	27867.4	47221.9	0.590136
ubp2Dubp3D	11	36944.6	48638.6	0.759573
ubp2Dubp3D	12	30993	51375.6	0.603263
ubp2Dubp3D	13	25852.5	48253.9	0.53576
ubp2Dubp3D	14	20406.3	47646.6	0.428285
ubp2Dubp3D	15	13920.5	60873.8	0.228677
ubp2Dubp3D	16	9077.74	73831.2	0.122953
ubp2Dubp3D	17	4313.12	65781.9	0.065567
