# Supplementary material for: Polyubiquitin architecture editing on collided ribosomes maintains persistent RQC activity
Source: EMBO J. 2025 Sep 16;44(21):6051–77. doi: 10.1038/s44318-025-00568-0 (PMC12583759; doi:10.1038/s44318-025-00568-0)
Supplement: Supplementary file 5 — Source data Fig. 3 [file 44318_2025_568_MOESM5_ESM.zip]

Archive with 20 entries (15 files):
- Figure3/
- __MACOSX/._Figure3
- Figure3/3B/
- __MACOSX/Figure3/._3B
- Figure3/3C/
- __MACOSX/Figure3/._3C
- Figure3/3D/
- __MACOSX/Figure3/._3D
- Figure3/.DS_Store
- __MACOSX/Figure3/._.DS_Store
- Figure3/3F/
- __MACOSX/Figure3/._3F
- Figure3/3B/Figure3B,C.xlsx
- __MACOSX/Figure3/3B/._Figure3B,C.xlsx
- Figure3/3C/Figure3B,C.xlsx
- __MACOSX/Figure3/3C/._Figure3B,C.xlsx
- Figure3/3D/Fig.3D.pdf
- __MACOSX/Figure3/3D/._Fig.3D.pdf
- Figure3/3F/Figure3F.xlsx
- __MACOSX/Figure3/3F/._Figure3F.xlsx
