# Supplementary material for: Polyubiquitin architecture editing on collided ribosomes maintains persistent RQC activity
Source: EMBO J. 2025 Sep 16;44(21):6051–77. doi: 10.1038/s44318-025-00568-0 (PMC12583759; doi:10.1038/s44318-025-00568-0)
Supplement: Supplementary file 5 — Source data Fig. 3 [file 44318_2025_568_MOESM5_ESM.zip › Figure3/3B/Figure3B,C.xlsx]

## Sheet: Sheet1
uS10 (WT)			uS10 ubp2D			uS10 ubp3D				Average
1	2	3	1	2	3	1	2	3			uS10 (WT)	uS10 ubp2D	uS10 ubp3D
17.2	46.1	26.7	123.4	177.3	114.7	66.3	77.9	66.6		EST	30	138.5	70.2
14.2	30	24.5	105.4	118.6	84.7	35.7	56.6	65.2		TLS	22.9	102.9	52.5
0	0	0	0.5	0.6	0.3	0	0.1	0		K6	0	0.5	0
0	0	0	0.3	0.3	0.2	0	0	0		K11	0	0.2	0
0	0	0	0	0.1	0.1	0	0	0		K27	0	0.1	0
0.3	0.4	0.4	3.7	5.8	2.5	0.5	0.6	0.9		K29	0.3	4	0.7
0	0	0	0	0	0	0	0	0		K33	0	0	0
1.5	1.7	1.7	5.5	8.8	6.9	3.1	5.3	3.4		K48	1.6	7.1	4
8.1	18.6	12.2	107.9	197.5	107.5	13	19	18.3		K63	13	137.6	16.8
0	0	0	0.1	0.1	0.1	0	0	0		M1	0	0.1	0
23.8	56.6	37.8	222.3	345.5	207.1	64	86.2	84.1		total Ub (K63 locus)	39.4	258.3	78.1
9.8	20.7	14.2	118.1	213.2	117.5	16.6	25.1	22.7		linkage sum	14.9	149.6	21.5
13.9	35.9	23.5	104.2	132.3	89.6	47.4	61.2	61.4		endocap	24.5	108.7	56.7
41.4	36.6	37.7	53.1	61.7	56.7	26	29.1	27		linkage/total	38.5	57.2	27.3
