# Supplementary material for: Polyubiquitin architecture editing on collided ribosomes maintains persistent RQC activity
Source: EMBO J. 2025 Sep 16;44(21):6051–77. doi: 10.1038/s44318-025-00568-0 (PMC12583759; doi:10.1038/s44318-025-00568-0)
Supplement: Supplementary file 5 — Source data Fig. 3 [file 44318_2025_568_MOESM5_ESM.zip › Figure3/3F/Figure3F.xlsx]

## Sheet: Sheet1
	WT1	WT2	WT3	ubp2_1	ubp2_2	ubp2_3	ubp3_1	ubp3_2	ubp3_3
K6	0.12	0	0	1.84	0.42	0.51	0.77	0.38	0.15
K33	0.06	0.02	0.01	0.14	0.13	0.2	0.24	0.16	0.06
eK48	0.05	0.04	0.06	0.01	0.03	0	0.01	0.01	0
eK63	0	0	0	0	0	0	0	0	0
EST	244.1	130.1	127.3	255.9	240.2	253.4	663.2	376.1	262.4
M1	0	0	0	0	0	0	0.02	0	0
unbranched-K48	13.405	7.515	6.07	8.805	8.365	9.55	19.395	15.27	7.95
K48/K63	0.07	0.02	0.01	0.71	0.59	0.48	0.41	0.21	0.11
unbranched-K63	12.69	5.67	5.04	70.74	74.19	57.78	49.59	30.09	19.71
y-K29	3.43	1.57	1.66	4.44	4.21	4.28	14.38	4.43	3.5
y-K27	0.01	0	0	0	0.03	0.00396	0.01	0	0
y-K11	0.2	0	0.03	0.00432	0.09	0.11	0.16	0.03	0
