# Supplementary material for: Polyubiquitin architecture editing on collided ribosomes maintains persistent RQC activity
Source: EMBO J. 2025 Sep 16;44(21):6051–77. doi: 10.1038/s44318-025-00568-0 (PMC12583759; doi:10.1038/s44318-025-00568-0)
Supplement: Supplementary file 6 — Source data Fig. 4 [file 44318_2025_568_MOESM6_ESM.zip]

Archive with 30 entries (24 files):
- Figure4/
- __MACOSX/._Figure4
- Figure4/.DS_Store
- __MACOSX/Figure4/._.DS_Store
- Figure4/4E/
- __MACOSX/Figure4/._4E
- Figure4/4B/
- __MACOSX/Figure4/._4B
- Figure4/4D/
- __MACOSX/Figure4/._4D
- Figure4/4A/
- __MACOSX/Figure4/._4A
- Figure4/4F/
- __MACOSX/Figure4/._4F
- Figure4/4E/Fig.4E.pdf
- __MACOSX/Figure4/4E/._Fig.4E.pdf
- Figure4/4B/Fig.4B.ai
- __MACOSX/Figure4/4B/._Fig.4B.ai
- Figure4/4B/Fig.4B.pdf
- __MACOSX/Figure4/4B/._Fig.4B.pdf
- Figure4/4D/Fig.4D_replicates.pdf
- __MACOSX/Figure4/4D/._Fig.4D_replicates.pdf
- Figure4/4D/Fig.4D.pdf
- __MACOSX/Figure4/4D/._Fig.4D.pdf
- Figure4/4D/Figure4D.xlsx
- __MACOSX/Figure4/4D/._Figure4D.xlsx
- Figure4/4A/Fig.4A.pdf
- __MACOSX/Figure4/4A/._Fig.4A.pdf
- Figure4/4F/Fig.4F.pdf
- __MACOSX/Figure4/4F/._Fig.4F.pdf
