# Supplementary material for: Polyubiquitin architecture editing on collided ribosomes maintains persistent RQC activity
Source: EMBO J. 2025 Sep 16;44(21):6051–77. doi: 10.1038/s44318-025-00568-0 (PMC12583759; doi:10.1038/s44318-025-00568-0)
Supplement: Supplementary file 6 — Source data Fig. 4 [file 44318_2025_568_MOESM6_ESM.zip › Figure4/4D/Figure4D.xlsx]

## Sheet: Sheet1
n	lane	area (mono-Ub)	area (di-Ub)	relative intensity
1	1	8361.75	7114.94	1
1	2	16851.5	236.607	0.0165011
1	3	16189.3	342.263	0.0248461
1	4	12705.5	231.607	0.0214233
1	5	5902.15	7625.89	1.51847
1	6	4167.12	7552.48	2.13
1	7	7099.85	5855.34	0.969233
2	1	8514.09	3575.83	1
2	2	12135.8	135.485	0.0265817
2	3	10330	262.021	0.0603945
2	4	9882.17	230.021	0.0554213
2	5	6388.27	2222.69	0.828433
2	6	5495.85	2128.98	0.922356
2	7	5006.07	1805.91	0.858936
3	1	7317.51	2146.52	1
3	2	10611.2	80.364	0.0258183
3	3	8448.09	103.364	0.0417099
3	4	9817.51	178.021	0.0618157
3	5	6381.44	1892.28	1.01087
3	6	5108.2	1634.62	1.09088
3	7	5419.07	1452.5	0.913732
4	1	6571.32	4417.2	1
4	2	15941.8	196.778	0.0183631
4	3	15856.9	260.192	0.0244108
4	4	14901.7	320.021	0.0319485
4	5	9408.51	6606.63	1.04464
4	6	11892.6	7402.63	0.92601
4	7	12423.9	5776.1	0.691645
5	1	6709.44	4404.61	1
5	2	17011	165.364	0.0148078
5	3	16773.8	274.192	0.0249001
5	4	16003	424.435	0.0404006
5	5	9903.75	7005.46	1.0775
5	6	12539.1	7886.99	0.958128
5	7	13373.2	6060.8	0.690355
6	1	11573.9	8114.07	1
6	2	19380.3	298.192	0.0219471
6	3	16503.5	237.778	0.0205513
6	4	15063.7	266.778	0.0252616
6	5	7881.63	4597.73	0.83209
6	6	6878.39	4103.78	0.851021
6	7	7117.51	3738.42	0.749208
7	1	2710.69	850.134	1
7	2	5088.47	0	0
7	3	4332.93	0	0
7	4	3061.86	0	0
7	5	1860.45	574.698	0.984952
7	6	2470.45	755.184	0.974697
7	7	2702.74	902.891	1.06518
8	1	8428.7	1889.15	1
8	2	10867.9	165.607	0.0679868
8	3	8970.82	53.95	0.026832
8	4	10387.2	25.536	0.0109685
8	5	4718.51	1216.72	1.15048
8	6	5561.34	1022.89	0.820622
8	7	5159.15	1205.31	1.04235
