# Supplementary material for: Polyubiquitin architecture editing on collided ribosomes maintains persistent RQC activity
Source: EMBO J. 2025 Sep 16;44(21):6051–77. doi: 10.1038/s44318-025-00568-0 (PMC12583759; doi:10.1038/s44318-025-00568-0)
Supplement: Supplementary file 7 — Source data Fig. 5 [file 44318_2025_568_MOESM7_ESM.zip]

Archive with 32 entries (24 files):
- Figure5/
- __MACOSX/._Figure5
- Figure5/5I/
- __MACOSX/Figure5/._5I
- Figure5/5F/
- __MACOSX/Figure5/._5F
- Figure5/.DS_Store
- __MACOSX/Figure5/._.DS_Store
- Figure5/5C/
- __MACOSX/Figure5/._5C
- Figure5/5D/
- __MACOSX/Figure5/._5D
- Figure5/5E/
- __MACOSX/Figure5/._5E
- Figure5/5B/
- __MACOSX/Figure5/._5B
- Figure5/5G,H/
- __MACOSX/Figure5/._5G,H
- Figure5/5I/Fig.5I.pdf
- __MACOSX/Figure5/5I/._Fig.5I.pdf
- Figure5/5F/Fig.5F.pdf
- __MACOSX/Figure5/5F/._Fig.5F.pdf
- Figure5/5C/Fig.5C.pdf
- __MACOSX/Figure5/5C/._Fig.5C.pdf
- Figure5/5D/Fig.5D.pdf
- __MACOSX/Figure5/5D/._Fig.5D.pdf
- Figure5/5E/Fig.5E.pdf
- __MACOSX/Figure5/5E/._Fig.5E.pdf
- Figure5/5B/Fig.5B.pdf
- __MACOSX/Figure5/5B/._Fig.5B.pdf
- Figure5/5G,H/Figure5G,H.xlsx
- __MACOSX/Figure5/5G,H/._Figure5G,H.xlsx
