# Supplementary material for: Polyubiquitin architecture editing on collided ribosomes maintains persistent RQC activity
Source: EMBO J. 2025 Sep 16;44(21):6051–77. doi: 10.1038/s44318-025-00568-0 (PMC12583759; doi:10.1038/s44318-025-00568-0)
Supplement: Supplementary file 7 — Source data Fig. 5 [file 44318_2025_568_MOESM7_ESM.zip › Figure5/5G,H/Figure5G,H.xlsx]

## Sheet: Sheet1
WT1	WT2	WT3	ufd4D1	ufd4D2	ufd4D3	ubp2D1	ubp2D2	ubp2D3	ubpd2Dufd4D1	ubpd2Dufd4D2	ubpd2Dufd4D3
33.13	50.78	48.65	35.33	30.15	28.45	62.35	70.68	49.55	39.78	58.93	54.03
0	0	0	0	0	0	0	0	0	0	0	0
0	0	0	0	0	0	0	0	0	0	0	0
0.06	0.14	0.14	0	0	0	0.63	0.58	0.48	0.04	0.03	0
0	0	0	0	0	0	0	0	0	0	0	0
1.66	2.41	1.48	1.25	1.33	0.87	3.43	3.4	2.87	1.92	2.55	2.05
0	0	0	0	0	0	0	0	0	0	0	0
9.88	17.62	13.16	12.69	8.5	7.9	44.58	43.1	38.33	58.03	63.35	40.98
0	0	0	0	0	0	0	0	0	0	0	0
