# Supplementary material for: Polyubiquitin architecture editing on collided ribosomes maintains persistent RQC activity
Source: EMBO J. 2025 Sep 16;44(21):6051–77. doi: 10.1038/s44318-025-00568-0 (PMC12583759; doi:10.1038/s44318-025-00568-0)
Supplement: Supplementary file 8 — Source data Fig. 6 [file 44318_2025_568_MOESM8_ESM.zip]

Archive with 34 entries (27 files):
- Figure6/
- __MACOSX/._Figure6
- Figure6/6F/
- __MACOSX/Figure6/._6F
- Figure6/6A/
- __MACOSX/Figure6/._6A
- Figure6/.DS_Store
- __MACOSX/Figure6/._.DS_Store
- Figure6/6B/
- __MACOSX/Figure6/._6B
- Figure6/6E/
- __MACOSX/Figure6/._6E
- Figure6/6D/
- __MACOSX/Figure6/._6D
- Figure6/6C/
- __MACOSX/Figure6/._6C
- Figure6/6F/Fig.6F.pdf
- __MACOSX/Figure6/6F/._Fig.6F.pdf
- Figure6/6A/Fig.6A_260nm.csv
- __MACOSX/Figure6/6A/._Fig.6A_260nm.csv
- Figure6/6A/Fig.6A.pdf
- __MACOSX/Figure6/6A/._Fig.6A.pdf
- Figure6/6B/Fig.6B.pdf
- __MACOSX/Figure6/6B/._Fig.6B.pdf
- Figure6/6E/Fig.6E.pdf
- __MACOSX/Figure6/6E/._Fig.6E.pdf
- Figure6/6E/Fig.6E_260nm.csv
- __MACOSX/Figure6/6E/._Fig.6E_260nm.csv
- Figure6/6D/Fig.6D.pdf
- __MACOSX/Figure6/6D/._Fig.6D.pdf
- Figure6/6C/Fig.6C.pdf
- __MACOSX/Figure6/6C/._Fig.6C.pdf
- Figure6/6C/Fig.6C_260nm.csv
- __MACOSX/Figure6/6C/._Fig.6C_260nm.csv
