# Supplementary material for: Polyubiquitin architecture editing on collided ribosomes maintains persistent RQC activity
Source: EMBO J. 2025 Sep 16;44(21):6051–77. doi: 10.1038/s44318-025-00568-0 (PMC12583759; doi:10.1038/s44318-025-00568-0)
Supplement: Supplementary file 8 — Source data Fig. 6 [file 44318_2025_568_MOESM8_ESM.zip › Figure6/6A/Fig.6A_260nm.csv]

Figure6A
Position(mm)	Absorbance
0	0.248541
0.06	0.284487
0.1	0.268248
0.14	0.258356
0.18	0.252971
0.22	0.25063
0.26	0.247345
0.3	0.27621
0.34	0.288646
0.38	0.347378
0.42	0.382112
0.46	0.326343
0.5	2.201454
0.53	4.336065
0.57	5.625141
0.61	1.310325
0.65	0.428631
0.69	0.451473
0.73	0.472293
0.77	0.468283
0.81	0.379743
0.85	0.599821
0.89	5.130242
0.93	5.093311
0.97	0.71095
1.01	0.40756
1.05	0.392019
1.09	0.339925
1.13	0.306556
1.17	0.289593
1.21	0.297181
1.25	0.316
1.29	0.286338
1.33	0.269909
1.37	0.249556
1.41	0.287976
1.45	0.560219
1.49	0.405957
1.53	0.340401
1.57	0.305073
1.61	0.29424
1.65	0.301213
1.69	0.268502
1.73	0.258365
1.77	0.243947
1.81	0.220635
1.85	0.846526
1.89	0.298549
1.93	0.23684
1.97	0.22059
2.01	0.20634
2.05	0.199249
2.09	0.2361
2.13	0.234145
2.17	0.222633
2.21	0.211116
2.25	0.194765
2.29	0.249632
2.33	0.263717
2.37	0.232482
2.41	0.218138
2.45	0.20605
2.49	0.225621
2.53	0.207041
2.57	0.185681
2.61	0.246126
2.65	0.289948
2.69	0.262946
2.73	0.255643
2.77	0.256005
2.8	0.353972
2.84	0.36326
2.88	0.340409
2.92	0.317564
2.96	0.319964
3	0.354248
3.04	0.325628
3.08	0.310501
3.12	0.316788
3.16	0.333019
3.2	0.324444
3.24	0.321025
3.28	0.342682
3.32	0.332401
3.36	0.317464
3.4	0.331888
3.44	0.401983
3.48	0.361568
3.52	0.342258
3.56	0.352272
3.6	0.343616
3.64	0.328001
3.68	0.316865
3.72	0.397991
3.76	0.375468
3.8	0.352148
3.84	0.329222
3.88	0.325099
3.92	0.456222
3.96	2.158301
4	0.342834
4.04	0.374236
4.08	0.445472
4.12	0.36505
4.16	0.331186
4.2	0.394067
4.24	0.385464
4.28	0.320268
4.32	0.336384
4.36	0.27259
4.4	0.281584
4.44	0.297097
4.48	0.282499
4.52	0.382346
4.56	0.342274
4.6	0.290862
4.64	0.29234
4.68	0.295244
4.72	0.276128
4.76	0.529861
4.8	0.373152
4.84	0.328789
4.88	0.32451
4.92	0.31547
4.96	0.370942
5	2.985221
5.04	0.593336
5.08	2.728661
5.12	2.765313
5.15	0.703522
5.19	0.316066
5.23	0.270959
5.27	0.292181
5.31	0.248945
5.35	0.221419
5.39	0.546681
5.43	0.38131
5.47	0.344003
5.51	0.326356
5.55	0.238466
5.59	0.354201
5.63	0.750384
5.67	0.260554
5.71	0.245683
5.75	0.242361
5.79	0.173058
5.83	0.173644
5.87	0.560467
5.91	0.322019
5.95	0.298249
5.99	0.280499
6.03	0.190744
6.07	0.598836
6.11	1.555901
6.15	0.260908
6.19	0.219882
6.23	0.212935
6.27	0.178558
6.31	0.166508
6.35	2.133355
6.39	2.396017
6.43	0.356671
6.47	1.089129
6.51	2.079464
6.55	1.310348
6.59	1.320826
6.63	1.320836
6.67	1.322653
6.71	1.322369
6.75	1.322185
6.79	1.324366
6.83	1.327194
6.87	1.32773
6.91	1.329722
6.95	1.330675
6.99	1.332527
7.03	1.333556
7.07	1.335236
7.11	1.336097
7.15	1.337695
7.19	1.338398
7.23	1.338996
7.27	1.339693
7.31	1.340778
7.35	1.341497
7.39	1.339646
7.43	1.340766
7.47	1.343351
7.51	1.339915
7.55	1.345139
7.59	1.340888
7.63	1.337587
7.67	1.335625
7.71	1.335944
7.75	1.332921
7.78	1.332154
7.82	1.330284
7.86	1.332506
7.9	1.325355
7.94	1.323139
7.98	1.321843
8.02	1.315958
8.06	1.311175
8.1	1.306049
8.14	1.301321
8.18	1.296579
8.22	1.290768
8.26	1.28322
8.3	1.276621
8.34	1.268026
8.38	1.260193
8.42	1.25139
8.46	1.242075
8.5	1.233253
8.54	1.225585
8.58	1.216006
8.62	1.212467
8.66	1.203468
8.7	1.196341
8.74	1.189442
8.78	1.17628
8.82	1.16696
8.86	1.15935
8.9	1.140824
8.94	1.134869
8.98	1.125968
9.02	1.118211
9.06	1.113006
9.1	1.100442
9.14	1.093067
9.18	1.076874
9.22	1.064624
9.26	1.050716
9.3	1.040233
9.34	1.0273
9.38	1.008974
9.42	0.994012
9.46	0.978588
9.5	0.968803
9.54	0.956025
9.58	0.943345
9.62	0.928414
9.66	0.921595
9.7	0.896316
9.74	0.872259
9.78	0.841367
9.82	0.827936
9.86	0.82127
9.9	0.810643
9.94	0.799965
9.98	0.788836
10.02	0.776947
10.06	0.76529
10.09	0.754041
10.13	0.743771
10.17	0.731052
10.21	0.717952
10.25	0.705964
10.29	0.694502
10.33	0.68131
10.37	0.67448
10.41	0.660035
10.45	0.649456
10.49	0.64146
10.53	0.632185
10.57	0.621666
10.61	0.609102
10.65	0.595549
10.69	0.582637
10.73	0.569575
10.77	0.55692
10.81	0.543734
10.85	0.529919
10.89	0.517824
10.93	0.507325
10.97	0.496013
11.01	0.483752
11.05	0.472179
11.09	0.461328
11.13	0.451131
11.17	0.44277
11.21	0.43241
11.25	0.420647
11.29	0.408262
11.33	0.397741
11.37	0.387881
11.41	0.376482
11.45	0.365612
11.49	0.357166
11.53	0.350646
11.57	0.342733
11.61	0.332076
11.65	0.321481
11.69	0.314881
11.73	0.310929
11.77	0.303759
11.81	0.295883
11.85	0.290365
11.89	0.283306
11.93	0.275876
11.97	0.267132
12.01	0.260322
12.05	0.255019
12.09	0.248999
12.13	0.241606
12.17	0.234968
12.21	0.22809
12.25	0.223587
12.29	0.219647
12.33	0.214306
12.37	0.208552
12.41	0.20569
12.45	0.201174
12.49	0.197325
12.53	0.193088
12.57	0.187597
12.61	0.183064
12.65	0.179117
12.69	0.175364
12.73	0.17019
12.76	0.164924
12.8	0.160208
12.84	0.156542
12.88	0.152899
12.92	0.148736
12.96	0.144647
13	0.141264
13.04	0.13834
13.08	0.134312
13.12	0.13105
13.16	0.126694
13.2	0.124917
13.24	0.122411
13.28	0.119184
13.32	0.116305
13.36	0.112735
13.4	0.110267
13.44	0.107717
13.48	0.104404
13.52	0.10056
13.56	0.099638
13.6	0.096996
13.64	0.093953
13.68	0.093146
13.72	0.088196
13.76	0.086046
13.8	0.084369
13.84	0.082384
13.88	0.079104
13.92	0.077918
13.96	0.076207
14	0.073515
14.04	0.074613
14.08	0.070886
14.12	0.064637
14.16	0.059318
14.2	0.054358
14.24	0.054159
14.28	0.052179
14.32	0.050533
14.36	0.046135
14.4	0.04403
14.44	0.043749
14.48	0.04422
14.52	0.042984
14.56	0.039048
14.6	0.036816
14.64	0.034751
14.68	0.033761
14.72	0.031354
14.76	0.031039
14.8	0.032295
14.84	0.026649
14.88	0.025878
14.92	0.026482
14.96	0.024025
15	0.027123
15.04	0.024834
15.08	0.021922
15.11	0.022953
15.15	0.020219
15.19	0.018794
15.23	0.018891
15.27	0.017419
15.31	0.017145
15.35	0.015164
15.39	0.014411
15.43	0.013842
15.47	0.008355
15.51	0.011195
15.55	0.01182
15.59	0.009407
15.63	0.009333
15.67	0.007685
15.71	0.007404
15.75	0.008581
15.79	0.004453
15.83	0.004939
15.87	0.005461
15.91	0.001965
15.95	0.005736
15.99	0.002588
16.03	0.001943
16.07	0.004456
16.11	0.003616
16.15	0.006619
16.19	0.003997
16.23	0.001373
16.27	0.00056
16.31	0.002394
16.35	0.003272
16.39	0.001452
16.43	0.00321
16.47	0.0009
16.51	0.002195
16.55	-0.000127
16.59	-0.002785
16.63	-0.002647
16.67	-0.001404
16.71	0.00078
16.75	0.000999
16.79	0.006173
16.83	0.006555
16.87	-0.006227
16.91	-0.007778
16.95	-0.008841
16.99	-0.009946
17.03	-0.009452
17.07	-0.009876
17.11	-0.00997
17.15	-0.009501
17.19	-0.009343
17.23	-0.010141
17.27	-0.010878
17.31	-0.011062
17.35	-0.009709
17.39	-0.010612
17.43	-0.011113
17.47	-0.012028
17.51	-0.011848
17.55	-0.012705
17.59	-0.013089
17.63	-0.012836
17.67	-0.012783
17.71	-0.013354
17.75	-0.013697
17.79	-0.01454
17.82	-0.014628
17.86	-0.014133
17.9	-0.013764
17.94	-0.014578
17.98	-0.015542
18.02	-0.015501
18.06	-0.015315
18.1	-0.015449
18.14	-0.015873
18.18	-0.016154
18.22	-0.017085
18.26	-0.01749
18.3	-0.016801
18.34	-0.017341
18.38	-0.017627
18.42	-0.017626
18.46	-0.017129
18.5	-0.01757
18.54	-0.017916
18.58	-0.018653
18.62	-0.018588
18.66	-0.018331
18.7	-0.018897
18.74	-0.018822
18.78	-0.019136
18.82	-0.018621
18.86	-0.018849
18.9	-0.019512
18.94	-0.019442
18.98	-0.019207
19.02	-0.019236
19.06	-0.019638
19.1	-0.020522
19.14	-0.021413
19.18	-0.020472
19.22	-0.020103
19.26	-0.020001
19.3	-0.020508
19.34	-0.021283
19.38	-0.021271
19.42	-0.020864
19.46	-0.021385
19.5	-0.021832
19.54	-0.021849
19.58	-0.021366
19.62	-0.021247
19.66	-0.021945
19.7	-0.021883
19.74	-0.021929
19.78	-0.02133
19.82	-0.021407
19.86	-0.021864
19.9	-0.022079
19.94	-0.022119
19.98	-0.021384
20.02	-0.02141
20.06	-0.019812
20.09	-0.020864
20.13	-0.021953
20.17	-0.021405
20.21	-0.02067
20.25	-0.020842
20.29	-0.02157
20.33	-0.021149
20.37	-0.020292
20.41	-0.0202
20.45	-0.020161
20.49	-0.019449
20.53	-0.018583
20.57	-0.018393
20.61	-0.0184
20.65	-0.017694
20.69	-0.017022
20.73	-0.015767
20.77	-0.015654
20.81	-0.016253
20.85	-0.015459
20.89	-0.014712
20.93	-0.011854
20.97	-0.013426
21.01	-0.013249
21.05	-0.012569
21.09	-0.01237
21.13	-0.011941
21.17	-0.011386
21.21	-0.011386
21.25	-0.010706
21.29	-0.010067
21.33	-0.009847
21.37	-0.009725
21.41	-0.009736
21.45	-0.009109
21.49	-0.009254
21.53	-0.00864
21.57	-0.008611
21.61	-0.008355
21.65	-0.007948
21.69	-0.008351
21.73	-0.00804
21.77	-0.008548
21.81	-0.007054
21.85	-0.008351
21.89	-0.008253
21.93	-0.009308
21.97	-0.009173
22.01	-0.00956
22.05	-0.009261
22.09	-0.009693
22.13	-0.009516
22.17	-0.010571
22.21	-0.010408
22.25	-0.011386
22.29	-0.011287
22.33	-0.011819
22.37	-0.01221
22.41	-0.01252
22.45	-0.012717
22.49	-0.012847
22.53	-0.013446
22.57	-0.013234
22.61	-0.013725
22.65	-0.014412
22.69	-0.014627
22.73	-0.015414
22.77	-0.015189
22.81	-0.015842
22.85	-0.016164
22.89	-0.016042
22.93	-0.016525
22.97	-0.016694
23.01	-0.01703
23.05	-0.017026
23.09	-0.017003
23.13	-0.017962
23.17	-0.01783
23.21	-0.018447
23.25	-0.018197
23.29	-0.018099
23.33	-0.018798
23.37	-0.018475
23.41	-0.018808
23.45	-0.01906
23.49	-0.019509
23.53	-0.019192
23.57	-0.019022
23.61	-0.019724
23.65	-0.019681
23.69	-0.020583
23.73	-0.020098
23.77	-0.020014
23.81	-0.020539
23.85	-0.020446
23.88	-0.020903
23.92	-0.021164
23.96	-0.02123
24	-0.021887
24.04	-0.021332
24.08	-0.022004
24.12	-0.022244
24.16	-0.021629
24.2	-0.02247
24.24	-0.022088
24.28	-0.022334
24.32	-0.022695
24.36	-0.022123
24.4	-0.02272
24.44	-0.023027
24.48	-0.022795
24.52	-0.022933
24.56	-0.022713
24.6	-0.023073
24.64	-0.023295
24.68	-0.023032
24.72	-0.023281
24.76	-0.023094
24.8	-0.02379
24.84	-0.023554
24.88	-0.02412
24.92	-0.023851
24.96	-0.023352
25	-0.023795
25.04	-0.023779
25.08	-0.023634
25.12	-0.024156
25.16	-0.023229
25.2	-0.024002
25.24	-0.023727
25.28	-0.024047
25.32	-0.023957
25.36	-0.023257
25.4	-0.024206
25.44	-0.023414
25.48	-0.023957
25.52	-0.024296
25.56	-0.023436
25.6	-0.024347
25.64	-0.023544
25.68	-0.023816
25.72	-0.0237
25.76	-0.023194
25.8	-0.023452
25.84	-0.023427
25.88	-0.023825
25.92	-0.023475
25.96	-0.023412
26	-0.023561
26.04	-0.02298
26.08	-0.023716
26.12	-0.023721
26.16	-0.023257
26.2	-0.023994
26.24	-0.023884
26.27	-0.023069
26.31	-0.022911
26.35	-0.023288
26.39	-0.022995
26.43	-0.02336
26.47	-0.02266
26.51	-0.022255
26.55	-0.02282
26.59	-0.022809
26.63	-0.022165
26.67	-0.02215
26.71	-0.021845
26.75	-0.022011
26.79	-0.021475
26.83	-0.02178
26.87	-0.017858
26.91	-0.018817
26.95	-0.018641
26.99	-0.018826
27.03	-0.018316
27.07	-0.018234
27.11	-0.01757
27.15	-0.017198
27.19	-0.016584
27.23	-0.016316
27.27	-0.015377
27.31	-0.015455
27.35	-0.01447
27.39	-0.014305
27.43	-0.013462
27.47	-0.012743
27.51	-0.012234
27.55	-0.011341
27.59	-0.010979
27.63	-0.010307
27.67	-0.009904
27.71	-0.008489
27.75	-0.007992
27.79	-0.007684
27.83	-0.00842
27.87	-0.006969
27.91	-0.005683
27.95	-0.004765
27.99	-0.004128
28.03	-0.002915
28.07	-0.001564
28.11	-0.000507
28.15	-0.000124
28.19	0.000816
28.23	0.002579
28.27	0.003133
28.31	0.004899
28.35	0.006037
28.39	0.009267
28.43	0.011798
28.47	0.011769
28.51	0.012904
28.55	0.012267
28.59	0.011533
28.63	0.01153
28.67	0.012729
28.71	0.012918
28.75	0.011963
28.79	0.011925
28.83	0.012668
28.86	0.013641
28.9	0.01365
28.94	0.014359
28.98	0.015322
29.02	0.015419
29.06	0.014892
29.1	0.014345
29.14	0.014756
29.18	0.015321
29.22	0.01513
29.26	0.01414
29.3	0.012781
29.34	0.012973
29.38	0.013269
29.42	0.012065
29.46	0.011664
29.5	0.011855
29.54	0.011627
29.58	0.010575
29.62	0.010092
29.66	0.01029
29.7	0.009544
29.74	0.009668
29.78	0.010565
29.82	0.008879
29.86	0.006803
29.9	0.007148
29.94	0.007228
29.98	0.006883
30.02	0.006056
30.06	0.005173
30.1	0.006051
30.14	0.005695
30.18	0.004334
30.22	0.003932
30.26	0.003173
30.3	0.003976
30.34	0.003652
30.38	0.001743
30.42	0.000319
30.46	-0.000333
30.5	0.001155
30.54	0.001827
30.58	0.000438
30.62	-0.00044
30.66	-0.001056
30.7	0.000036
30.74	-0.00106
30.78	-0.001814
30.82	-0.002082
30.86	-0.002152
30.9	-0.001184
30.94	-0.002041
30.98	-0.002662
31.02	-0.003255
31.06	-0.002745
31.1	-0.001614
31.14	-0.002618
31.18	-0.002851
31.21	-0.003641
31.25	-0.004195
31.29	-0.003337
31.33	-0.003529
31.37	-0.002886
31.41	-0.003294
31.45	-0.003381
31.49	-0.002343
31.53	-0.001822
31.57	-0.00191
31.61	-0.003172
31.65	-0.00179
31.69	-0.000586
31.73	0.000574
31.77	-0.00043
31.81	0.001368
31.85	0.000801
31.89	0.001608
31.93	0.001823
31.97	0.002587
32.01	0.004215
32.05	0.005843
32.09	0.005585
32.13	0.0061
32.17	0.006484
32.21	0.008517
32.25	0.011208
32.29	0.010594
32.33	0.012069
32.37	0.013894
32.41	0.015984
32.45	0.017924
32.49	0.019464
32.53	0.021488
32.57	0.023195
32.61	0.027185
32.65	0.031199
32.69	0.031793
32.73	0.034864
32.77	0.039814
32.81	0.045184
32.85	0.050899
32.89	0.054277
32.93	0.059797
32.97	0.06738
33.01	0.074046
33.05	0.082267
33.09	0.088821
33.13	0.096826
33.17	0.106196
33.21	0.116031
33.25	0.126802
33.29	0.134315
33.33	0.145044
33.37	0.157781
33.41	0.173019
33.45	0.183222
33.49	0.190816
33.53	0.200043
33.57	0.213876
33.61	0.225116
33.65	0.239112
33.69	0.246096
33.73	0.255775
33.77	0.266709
33.81	0.276495
33.84	0.284957
33.88	0.291426
33.92	0.299315
33.96	0.305756
34	0.314085
34.04	0.319554
34.08	0.322024
34.12	0.325254
34.16	0.327441
34.2	0.331969
34.24	0.335231
34.28	0.334296
34.32	0.333548
34.36	0.334834
34.4	0.3342
34.44	0.331931
34.48	0.325821
34.52	0.322121
34.56	0.319286
34.6	0.315283
34.64	0.310606
34.68	0.304059
34.72	0.298489
34.76	0.290821
34.8	0.282769
34.84	0.277857
34.88	0.271821
34.92	0.265263
34.96	0.258328
35	0.248313
35.04	0.24274
35.08	0.237516
35.12	0.231377
35.16	0.224697
35.2	0.217749
35.24	0.212295
35.28	0.207079
35.32	0.20099
35.36	0.196179
35.4	0.190703
35.44	0.186594
35.48	0.183182
35.52	0.177619
35.56	0.171068
35.6	0.166865
35.64	0.163823
35.68	0.161025
35.72	0.156115
35.76	0.15147
35.8	0.14692
35.84	0.144399
35.88	0.140911
35.92	0.137169
35.96	0.132217
36	0.129817
36.04	0.127004
36.08	0.123986
36.12	0.119885
36.16	0.116084
36.2	0.114144
36.24	0.112382
36.27	0.112571
36.31	0.106829
36.35	0.104131
36.39	0.100088
36.43	0.098895
36.47	0.098219
36.51	0.094542
36.55	0.090611
36.59	0.08905
36.63	0.086495
36.67	0.084027
36.71	0.080314
36.75	0.078954
36.79	0.078749
36.83	0.076037
36.87	0.076408
36.91	0.070524
36.95	0.068609
36.99	0.067916
37.03	0.065651
37.07	0.063899
37.11	0.062503
37.15	0.060181
37.19	0.059214
37.23	0.059108
37.27	0.056728
37.31	0.052885
37.35	0.051626
37.39	0.051453
37.43	0.051929
37.47	0.049494
37.51	0.046368
37.55	0.045671
37.59	0.045082
37.63	0.045655
37.67	0.041153
37.71	0.041371
37.75	0.041661
37.79	0.039722
37.83	0.03983
37.87	0.035477
37.91	0.035374
37.95	0.036849
37.99	0.034522
38.03	0.034834
38.07	0.033075
38.11	0.031087
38.15	0.030176
38.19	0.030989
38.23	0.031584
38.27	0.028951
38.31	0.02818
38.35	0.030338
38.39	0.029178
38.43	0.027076
38.47	0.02562
38.51	0.025821
38.55	0.026324
38.59	0.026041
38.63	0.024754
38.67	0.024002
38.71	0.02468
38.75	0.022942
38.79	0.023607
38.83	0.022113
38.87	0.021647
38.91	0.02196
38.94	0.020344
38.98	0.020102
39.02	0.018119
39.06	0.017715
39.1	0.018692
39.14	0.020331
39.18	0.018806
39.22	0.018278
39.26	0.016761
39.3	0.017411
39.34	0.016687
39.38	0.016828
39.42	0.015427
39.46	0.015059
39.5	0.015546
39.54	0.015176
39.58	0.01486
39.62	0.014437
39.66	0.014933
39.7	0.013856
39.74	0.013944
39.78	0.013684
39.82	0.012687
39.86	0.012097
39.9	0.011677
39.94	0.012154
39.98	0.012202
40.02	0.01123
40.06	0.010365
40.1	0.011707
40.14	0.011607
40.18	0.010486
40.22	0.0088
40.26	0.008703
40.3	0.00973
40.34	0.010542
40.38	0.010385
40.42	0.009546
40.46	0.009879
40.5	0.00967
40.54	0.00783
40.58	0.008783
40.62	0.010025
40.66	0.009441
40.7	0.009835
40.74	0.007765
40.78	0.007469
40.82	0.008296
40.86	0.007648
40.9	0.008074
40.94	0.007808
40.98	0.007672
41.02	0.007777
41.06	0.007165
41.1	0.007565
41.14	0.006885
41.18	0.006547
41.22	0.007506
41.25	0.008721
41.29	0.008324
41.33	0.007348
41.37	0.006953
41.41	0.007527
41.45	0.007977
41.49	0.007084
41.53	0.00632
41.57	0.007423
41.61	0.005328
41.65	0.007314
41.69	0.005775
41.73	0.005264
41.77	0.006776
41.81	0.008046
41.85	0.007547
41.89	0.00593
41.93	0.004351
41.97	0.004514
42.01	0.006709
42.05	0.007305
42.09	0.007442
42.13	0.006636
42.17	0.006501
42.21	0.00708
42.25	0.007221
42.29	0.006602
42.33	0.005296
42.37	0.006414
42.41	0.007582
42.45	0.0068
42.49	0.006108
42.53	0.006433
42.57	0.006645
42.61	0.008263
42.65	0.008567
42.69	0.00788
42.73	0.007573
42.77	0.007376
42.81	0.008512
42.85	0.008796
42.89	0.008305
42.93	0.007556
42.97	0.008874
43.01	0.011148
43.05	0.011266
43.09	0.010531
43.13	0.009682
43.17	0.010803
43.21	0.012456
43.25	0.013456
43.29	0.013102
43.33	0.014234
43.37	0.017211
43.41	0.017152
43.45	0.01724
43.49	0.018792
43.53	0.019871
43.57	0.022876
43.61	0.023449
43.65	0.023326
43.69	0.025187
43.73	0.02729
43.77	0.029921
43.81	0.031909
43.84	0.033562
43.89	0.035556
43.92	0.03763
43.96	0.041518
44	0.044766
44.04	0.045983
44.08	0.050309
44.12	0.056327
44.16	0.06137
44.2	0.065749
44.24	0.069842
44.28	0.075634
44.32	0.082723
44.36	0.088945
44.4	0.095827
44.44	0.10411
44.48	0.111954
44.52	0.120967
44.56	0.130683
44.6	0.140319
44.64	0.15162
44.68	0.162525
44.72	0.172542
44.76	0.1829
44.8	0.193323
44.84	0.205599
44.88	0.21856
44.92	0.231321
44.96	0.242735
45	0.254244
45.04	0.265307
45.08	0.277033
45.12	0.286985
45.16	0.297397
45.2	0.306815
45.24	0.316222
45.28	0.325023
45.32	0.33201
45.36	0.338937
45.4	0.346237
45.44	0.351884
45.48	0.357065
45.52	0.360885
45.56	0.363092
45.6	0.365149
45.64	0.366108
45.68	0.366783
45.72	0.366208
45.76	0.364808
45.8	0.362086
45.84	0.359
45.88	0.357465
45.92	0.353241
45.96	0.347122
46	0.340451
46.04	0.334016
46.08	0.32875
46.12	0.320131
46.16	0.313048
46.2	0.307144
46.24	0.301556
46.27	0.292627
46.31	0.281658
46.35	0.275162
46.39	0.266854
46.44	0.266504
46.48	0.256678
46.52	0.242122
46.56	0.240182
46.6	0.23632
46.64	0.228955
46.68	0.225225
46.72	0.218361
46.76	0.213612
46.8	0.207412
46.84	0.204965
46.88	0.200329
46.92	0.190917
46.96	0.188711
47	0.188275
47.04	0.185962
47.08	0.180982
47.12	0.175327
47.16	0.173333
47.2	0.172574
47.24	0.168219
47.28	0.163952
47.32	0.161514
47.36	0.159737
47.4	0.158736
47.44	0.154461
47.48	0.14992
47.52	0.149791
47.56	0.150919
47.6	0.151206
47.64	0.148534
47.67	0.141485
47.71	0.137098
47.75	0.139499
47.79	0.14196
47.83	0.140766
47.87	0.137895
47.91	0.132977
47.95	0.133992
47.99	0.133947
48.03	0.130235
48.07	0.124774
48.11	0.122418
48.15	0.125573
48.19	0.124442
48.23	0.120886
48.27	0.117284
48.31	0.114637
48.35	0.116081
48.39	0.116612
48.43	0.113087
48.47	0.109397
48.51	0.107999
48.55	0.108646
48.59	0.107305
48.63	0.103141
48.67	0.097565
48.71	0.094752
48.75	0.09773
48.79	0.098052
48.83	0.09488
48.87	0.087657
48.91	0.0874
48.95	0.086892
48.99	0.084102
49.03	0.081906
49.07	0.080373
49.11	0.082316
49.15	0.079219
49.19	0.073717
49.23	0.071854
49.27	0.072105
49.31	0.075596
49.35	0.072867
49.39	0.069247
49.43	0.068861
49.47	0.067501
49.51	0.066581
49.55	0.064679
49.59	0.063848
49.63	0.063002
49.67	0.061825
49.71	0.062481
49.75	0.058346
49.79	0.055219
49.83	0.055109
49.87	0.055154
49.91	0.055739
49.95	0.054091
49.99	0.053475
50.02	0.052748
50.06	0.051482
50.1	0.049694
50.14	0.04858
50.18	0.04871
50.22	0.048841
50.26	0.047503
50.3	0.047006
50.34	0.047821
50.38	0.049393
50.42	0.049993
50.46	0.049639
50.5	0.048213
50.54	0.04415
50.58	0.043007
50.62	0.043279
50.66	0.044984
50.7	0.044636
50.74	0.044967
50.78	0.04425
50.82	0.045012
50.86	0.043979
50.9	0.043401
50.94	0.042951
50.98	0.043927
51.02	0.044729
51.06	0.04302
51.1	0.044147
51.14	0.044176
51.18	0.045403
51.22	0.046062
51.26	0.046502
51.3	0.048497
51.34	0.050774
51.38	0.051474
51.42	0.052807
51.46	0.05497
51.5	0.0559
51.54	0.055163
51.58	0.059457
51.62	0.061534
51.66	0.065884
51.7	0.068013
51.74	0.069024
51.78	0.07276
51.82	0.075956
51.86	0.079087
51.9	0.084401
51.94	0.091759
51.98	0.099155
52.02	0.104723
52.06	0.111319
52.1	0.119224
52.14	0.129605
52.18	0.140789
52.22	0.151295
52.26	0.162601
52.3	0.174183
52.34	0.187785
52.38	0.203159
52.42	0.219131
52.46	0.234989
52.5	0.251598
52.54	0.269656
52.58	0.28785
52.62	0.311873
52.66	0.332223
52.69	0.34799
52.73	0.368866
52.77	0.39074
52.81	0.414725
52.85	0.434735
52.89	0.453394
52.93	0.473122
52.97	0.495128
53.01	0.513999
53.05	0.528968
53.09	0.543895
53.13	0.559226
53.17	0.57549
53.21	0.587992
53.25	0.5953
53.29	0.602734
53.33	0.610974
53.37	0.619697
53.41	0.628611
53.45	0.6287
53.49	0.628231
53.53	0.627054
53.57	0.626113
53.61	0.623509
53.65	0.618889
53.69	0.610138
53.73	0.603931
53.77	0.594532
53.81	0.585374
53.85	0.574146
53.89	0.562377
53.93	0.54903
53.97	0.534878
54.01	0.519443
54.05	0.505314
54.09	0.491216
54.13	0.476561
54.17	0.461908
54.21	0.446715
54.25	0.433078
54.29	0.420178
54.33	0.406143
54.37	0.391411
54.41	0.377022
54.45	0.367005
54.49	0.359018
54.53	0.347904
54.57	0.334852
54.61	0.32426
54.65	0.314735
54.69	0.307948
54.73	0.298571
54.77	0.290152
54.81	0.285198
54.85	0.278316
54.89	0.27117
54.93	0.263888
54.97	0.257506
55	0.252541
55.04	0.24852
55.08	0.243309
55.12	0.237044
55.16	0.231028
55.2	0.227259
55.24	0.22201
55.28	0.217748
55.32	0.211796
55.36	0.208404
55.4	0.205435
55.44	0.199353
55.48	0.197922
55.52	0.193685
55.56	0.189451
55.6	0.187083
55.64	0.185062
55.68	0.18186
55.72	0.177935
55.76	0.175623
55.8	0.1734
55.84	0.171453
55.88	0.166837
55.92	0.165883
55.96	0.162859
56	0.16124
56.04	0.158722
56.08	0.156463
56.12	0.153166
56.16	0.152328
56.2	0.151164
56.24	0.1475
56.28	0.146121
56.32	0.143542
56.36	0.142823
56.4	0.141195
56.44	0.139195
56.48	0.139198
56.52	0.136415
56.56	0.136086
56.6	0.134119
56.64	0.131814
56.68	0.131584
56.72	0.12996
56.76	0.129345
56.8	0.130125
56.84	0.126179
56.88	0.126004
56.92	0.125123
56.96	0.124424
57	0.124074
57.04	0.122845
57.08	0.123248
57.12	0.122633
57.16	0.122045
57.2	0.122134
57.24	0.122353
57.28	0.123263
57.32	0.122474
57.36	0.122471
57.4	0.124941
57.44	0.125127
57.48	0.127161
57.52	0.128136
57.56	0.132328
57.6	0.135427
57.64	0.137625
57.67	0.139892
57.71	0.144538
57.75	0.152133
57.79	0.156354
57.83	0.162731
57.87	0.166651
57.91	0.175376
57.95	0.187474
57.99	0.192705
58.03	0.202317
58.07	0.2138
58.11	0.224954
58.15	0.240456
58.19	0.2499
58.23	0.265365
58.27	0.279047
58.31	0.294967
58.35	0.319344
58.39	0.33216
58.43	0.345615
58.47	0.362063
58.51	0.38039
58.55	0.399431
58.59	0.413743
58.63	0.429125
58.67	0.446145
58.71	0.46273
58.75	0.475079
58.79	0.485181
58.83	0.493249
58.87	0.502775
58.91	0.512149
58.95	0.514719
58.99	0.515058
59.03	0.514795
59.07	0.5154
59.11	0.51892
59.15	0.518999
59.19	0.510634
59.23	0.504975
59.27	0.496442
59.31	0.487717
59.35	0.478064
59.39	0.466558
59.43	0.454174
59.47	0.442405
59.51	0.430942
59.55	0.419866
59.59	0.407579
59.63	0.394282
59.67	0.381864
59.71	0.367564
59.75	0.356948
59.79	0.345046
59.83	0.334745
59.87	0.324234
59.91	0.313887
59.95	0.304765
59.99	0.296016
60.03	0.288078
60.06	0.279339
60.1	0.272819
60.14	0.266284
60.18	0.260864
60.22	0.25511
60.26	0.249803
60.3	0.243875
60.34	0.239018
60.38	0.234294
60.42	0.230124
60.46	0.226535
60.5	0.223227
60.54	0.218662
60.58	0.21611
60.62	0.212865
60.66	0.207102
60.7	0.20576
60.74	0.200285
60.78	0.197572
60.82	0.19564
60.86	0.190528
60.9	0.188123
60.94	0.184961
60.98	0.181787
61.02	0.179253
61.06	0.175498
61.1	0.174463
61.14	0.17143
61.18	0.168732
61.22	0.168825
61.26	0.165816
61.3	0.163633
61.34	0.162666
61.39	0.161099
61.43	0.15964
61.47	0.158337
61.51	0.155651
61.55	0.15473
61.59	0.154204
61.63	0.151228
61.67	0.152491
61.7	0.150283
61.74	0.149691
61.78	0.150277
61.82	0.146823
61.86	0.147959
61.9	0.145852
61.94	0.14581
61.98	0.146189
62.02	0.145774
62.06	0.144468
62.1	0.143895
62.14	0.144287
62.18	0.144852
62.22	0.144483
62.26	0.146081
62.3	0.144729
62.34	0.145552
62.38	0.147333
62.42	0.148105
62.46	0.149073
62.5	0.151708
62.54	0.154398
62.58	0.155193
62.62	0.158972
62.66	0.160698
62.7	0.162617
62.74	0.166438
62.78	0.169179
62.82	0.174298
62.86	0.178298
62.9	0.181735
62.94	0.187281
62.98	0.193638
63.02	0.199858
63.06	0.203759
63.1	0.208645
63.14	0.215766
63.18	0.222658
63.22	0.228165
63.26	0.233659
63.3	0.239411
63.34	0.245735
63.38	0.249201
63.42	0.252137
63.46	0.257437
63.5	0.260957
63.54	0.26273
63.58	0.26346
63.62	0.262636
63.66	0.264203
63.7	0.264526
63.74	0.26163
63.78	0.259908
63.82	0.257285
63.86	0.253574
63.9	0.249458
63.94	0.244615
63.98	0.240121
64.02	0.233737
64.05	0.227207
64.09	0.22273
64.13	0.215598
64.17	0.208011
64.21	0.203022
64.25	0.196337
64.29	0.190388
64.33	0.184614
64.37	0.178006
64.41	0.173488
64.45	0.16956
64.49	0.163599
64.53	0.160251
64.57	0.155183
64.61	0.151964
64.65	0.14902
64.69	0.144538
64.73	0.141946
64.77	0.137889
64.81	0.135099
64.85	0.132504
64.89	0.130439
64.93	0.126874
64.97	0.124477
65.01	0.12312
65.05	0.120777
65.09	0.119434
65.13	0.11667
65.17	0.114004
65.21	0.112963
65.25	0.111155
65.29	0.109518
65.33	0.106709
65.37	0.106476
65.41	0.105694
65.45	0.102804
65.49	0.10215
65.53	0.100203
65.57	0.09847
65.61	0.099895
65.65	0.097318
65.69	0.097169
65.73	0.096853
65.77	0.093776
65.81	0.094007
65.85	0.093017
65.89	0.093792
65.93	0.089373
65.97	0.090848
66.01	0.090792
66.05	0.090612
66.09	0.089612
66.13	0.088233
66.17	0.089072
66.21	0.089402
66.25	0.089528
66.29	0.087889
66.33	0.089486
66.37	0.089409
66.41	0.09001
66.45	0.088703
66.49	0.088648
66.53	0.090659
66.57	0.092794
66.61	0.091631
66.65	0.092828
66.69	0.093457
66.73	0.094617
66.77	0.094766
66.81	0.097031
66.85	0.099083
66.89	0.097437
66.93	0.101165
66.97	0.104933
67.01	0.104092
67.05	0.105208
67.09	0.106228
67.13	0.109235
67.17	0.111111
67.21	0.112175
67.25	0.111643
67.29	0.113269
67.33	0.115736
67.37	0.115364
67.41	0.115123
67.45	0.114909
67.49	0.114178
67.53	0.114616
67.57	0.112068
67.61	0.1104
67.65	0.108
67.69	0.105319
67.73	0.106503
67.77	0.103549
67.81	0.100381
67.85	0.096126
67.89	0.093483
67.93	0.091772
67.97	0.089965
68.01	0.085815
68.05	0.082915
68.09	0.080563
68.13	0.080286
68.17	0.077655
68.21	0.074798
68.25	0.073666
68.28	0.07222
68.32	0.070209
68.36	0.069141
68.4	0.066834
68.44	0.065054
68.48	0.064515
68.52	0.063026
68.56	0.062577
68.6	0.061333
68.64	0.059297
68.68	0.059039
68.72	0.059386
68.76	0.060155
68.8	0.057489
68.84	0.05679
68.88	0.056745
68.92	0.057107
68.96	0.056344
69	0.055436
69.04	0.055631
69.08	0.056985
69.12	0.056303
69.16	0.053887
69.2	0.054642
69.24	0.056362
69.28	0.05607
69.32	0.056213
69.36	0.05368
69.4	0.053704
69.44	0.05528
69.48	0.05549
69.52	0.055879
69.56	0.055173
69.6	0.055482
69.64	0.055792
69.68	0.055874
69.72	0.057548
69.76	0.05557
69.8	0.055893
69.84	0.058592
69.88	0.058691
69.92	0.057535
69.96	0.057522
70	0.057451
70.04	0.059092
70.08	0.05953
70.12	0.059011
70.16	0.06007
70.2	0.060926
70.24	0.06041
70.28	0.060063
70.32	0.059416
70.36	0.059318
70.4	0.058828
70.44	0.058235
70.48	0.056536
70.52	0.055119
70.56	0.054148
70.6	0.053416
70.64	0.053692
70.68	0.053433
70.71	0.052594
70.75	0.051753
70.79	0.050452
70.83	0.05019
70.87	0.050216
70.91	0.048847
70.95	0.048144
70.99	0.047891
71.03	0.048241
71.07	0.047402
71.11	0.047623
71.15	0.046912
71.19	0.045221
71.23	0.045737
71.27	0.045676
71.31	0.044658
71.35	0.044568
71.39	0.043873
71.43	0.044708
71.47	0.044799
71.51	0.043311
71.55	0.042377
71.59	0.04236
71.63	0.044239
71.67	0.044429
71.71	0.043707
71.75	0.043343
71.79	0.041909
71.83	0.043631
71.87	0.042747
71.91	0.041897
71.95	0.042894
71.99	0.042786
72.03	0.043238
72.07	0.042873
72.11	0.042885
72.15	0.043018
72.19	0.042204
72.23	0.043018
72.27	0.041831
72.31	0.042047
72.35	0.042497
72.39	0.041124
72.43	0.041489
72.47	0.041114
72.51	0.040321
72.55	0.039391
72.59	0.039054
72.63	0.039243
72.67	0.038051
72.71	0.036711
72.75	0.039745
72.79	0.036877
72.83	0.036295
72.87	0.035388
72.91	0.035043
72.95	0.034688
72.99	0.03471
73.03	0.033489
73.07	0.032635
73.11	0.032496
73.15	0.031256
73.19	0.0313
73.23	0.03169
73.27	0.03103
73.3	0.030617
73.34	0.030457
73.38	0.030723
73.42	0.030248
73.46	0.029445
73.5	0.028532
73.54	0.028862
73.58	0.028645
73.62	0.028264
73.66	0.027706
73.7	0.027132
73.74	0.026834
73.78	0.027092
73.82	0.02652
73.86	0.026338
73.9	0.026202
73.94	0.026234
73.98	0.027052
74.02	0.025939
74.06	0.025361
74.1	0.025282
74.14	0.025113
74.18	0.025411
74.22	0.02568
74.26	0.025505
74.3	0.025501
74.34	0.025244
74.38	0.025398
74.42	0.024609
74.46	0.023884
74.5	0.024154
74.54	0.024074
74.58	0.025119
74.62	0.02435
74.66	0.023829
74.7	0.023492
74.74	0.02338
74.78	0.023969
74.82	0.024345
74.86	0.024953
74.9	0.024948
74.94	0.025493
74.98	0.025757
75.02	0.025
75.06	0.026148
75.1	0.025743
75.14	0.02679
75.18	0.027107
75.22	0.026192
75.26	0.027142
75.3	0.027399
75.34	0.027648
75.38	0.027633
75.42	0.027852
75.46	0.028828
75.5	0.028568
75.54	0.029337
75.58	0.029579
75.61	0.029875
75.65	0.030872
75.69	0.031109
75.73	0.031191
75.77	0.031524
75.81	0.032016
75.85	0.031865
75.89	0.032035
75.93	0.033192
75.97	0.032773
76.01	0.033314
76.05	0.033008
76.09	0.033522
76.13	0.034118
76.17	0.033504
76.21	0.034141
76.25	0.03426
76.29	0.03421
76.33	0.035211
76.37	0.03584
76.41	0.036065
76.45	0.035955
76.49	0.035657
76.53	0.03587
76.57	0.036255
76.61	0.03638
76.65	0.036145
76.69	0.035996
76.73	0.037231
76.77	0.038147
76.81	0.038411
76.85	0.038591
76.89	0.038868
76.93	0.038595
76.97	0.039286
77.01	0.038804
77.05	0.03865
77.09	0.038828
77.13	0.038855
77.17	0.039329
77.21	0.039122
77.25	0.03873
77.29	0.038581
77.33	0.038821
77.37	0.039193
77.41	0.039072
77.45	0.038728
77.49	0.038539
77.53	0.038814
77.57	0.038771
77.61	0.038789
77.65	0.038347
77.69	0.038934
77.73	0.038841
77.77	0.038284
77.81	0.038371
77.85	0.038452
77.89	0.038194
77.93	0.038763
77.97	0.038497
78.01	0.038773
78.05	0.03912
78.09	0.038818
78.13	0.039129
78.17	0.038832
78.21	0.038029
78.25	0.038001
78.29	0.038053
78.32	0.037978
78.36	0.037598
78.4	0.037049
78.44	0.037134
78.48	0.037372
78.52	0.037544
78.56	0.037098
78.6	0.036533
78.64	0.036919
78.68	0.036894
78.72	0.036793
78.76	0.036683
78.8	0.036683
78.84	0.036573
78.88	0.036925
78.92	0.036961
78.96	0.036816
79	0.036762
79.04	0.036825
79.08	0.037166
79.12	0.037138
79.16	0.037097
79.2	0.036873
79.24	0.037026
79.28	0.036875
79.32	0.036705
79.36	0.03652
79.4	0.036514
79.44	0.036379
79.48	0.036494
79.52	0.036459
79.56	0.036165
79.6	0.03626
[truncated: 116 more rows]
