# Supplementary material for: Polyubiquitin architecture editing on collided ribosomes maintains persistent RQC activity
Source: EMBO J. 2025 Sep 16;44(21):6051–77. doi: 10.1038/s44318-025-00568-0 (PMC12583759; doi:10.1038/s44318-025-00568-0)
Supplement: Supplementary file 8 — Source data Fig. 6 [file 44318_2025_568_MOESM8_ESM.zip › Figure6/6E/Fig.6E_260nm.csv]

Figure6E
Position(mm)	Absorbance
0	0.274052
0.06	1.040014
0.1	0.875529
0.14	0.248705
0.18	0.25085
0.22	0.251744
0.26	0.253381
0.3	0.255511
0.34	0.25729
0.38	0.25885
0.42	0.258957
0.46	0.259214
0.5	0.259482
0.54	0.260363
0.57	0.260659
0.61	0.260699
0.65	0.260542
0.69	0.260284
0.73	0.260362
0.77	0.26024
0.81	0.259642
0.85	0.259301
0.89	0.259808
0.93	0.259805
0.97	0.259806
1.01	0.259837
1.05	0.259826
1.09	0.259528
1.13	0.258883
1.17	0.256641
1.21	0.254616
1.25	0.252943
1.29	0.250772
1.33	0.248519
1.37	0.247034
1.41	0.248819
1.45	0.253046
1.49	0.260714
1.53	0.267593
1.57	0.27606
1.61	0.283461
1.65	0.28546
1.69	0.287842
1.73	0.285688
1.77	0.284088
1.81	0.2823
1.85	0.282958
1.89	0.287793
1.93	0.290987
1.97	0.297344
2.01	0.655877
2.05	2.382394
2.09	0.496932
2.13	0.276788
2.17	0.26855
2.21	0.264218
2.25	0.267127
2.29	0.268094
2.33	0.268869
2.37	0.26965
2.41	0.269164
2.45	0.268342
2.49	0.267825
2.53	0.267811
2.57	0.26784
2.61	0.266989
2.65	0.266583
2.69	0.267296
2.73	0.267189
2.77	0.267421
2.81	0.266044
2.85	0.285607
2.89	0.28402
2.93	0.252271
2.96	0.242891
3	1.956892
3.04	0.512611
3.08	0.36717
3.12	0.435411
3.16	0.287337
3.2	1.047717
3.24	1.134109
3.28	0.361594
3.32	0.319552
3.36	0.739625
3.4	1.903316
3.44	0.389253
3.48	0.31728
3.52	0.28036
3.56	0.267205
3.6	0.261078
3.64	0.258381
3.68	0.253615
3.72	0.234506
3.76	1.994074
3.8	0.617727
3.84	0.343879
3.88	0.287978
3.92	0.270265
3.96	0.262074
4	0.258167
4.04	0.253738
4.08	0.244191
4.12	0.409564
4.16	2.191487
4.2	0.365658
4.24	0.355476
4.28	0.294903
4.32	0.273373
4.36	0.264229
4.4	0.258764
4.44	0.252304
4.48	0.247568
4.52	0.362885
4.56	2.375563
4.6	0.401835
4.64	0.342404
4.68	0.280997
4.72	0.263813
4.76	0.257311
4.8	0.253102
4.84	0.247479
4.88	0.240347
4.92	0.322084
4.96	2.459678
5	0.406232
5.04	0.515936
5.08	0.458505
5.12	0.38076
5.16	0.353135
5.2	0.262398
5.24	0.303187
5.28	0.305834
5.31	0.327138
5.35	2.27841
5.39	2.065174
5.43	1.665188
5.47	0.566778
5.51	0.312272
5.55	0.310304
5.59	0.275619
5.63	0.290222
5.67	2.435449
5.71	0.960411
5.75	0.235454
5.79	0.234524
5.83	0.191354
5.87	0.205117
5.91	1.279214
5.95	1.88129
5.99	0.249394
6.03	0.233997
6.07	0.2108
6.11	0.19039
6.15	0.603493
6.19	3.60855
6.23	0.322843
6.27	0.237201
6.31	0.228007
6.35	0.19242
6.39	0.357587
6.43	3.893221
6.47	0.508508
6.51	0.29543
6.55	0.25012
6.59	0.224883
6.63	0.611082
6.67	4.791375
6.71	2.479074
6.75	1.283717
6.79	1.284021
6.83	1.282006
6.87	1.284068
6.91	1.288732
6.95	1.292806
6.99	1.296576
7.03	1.298137
7.07	1.300613
7.11	1.30113
7.15	1.306434
7.19	1.309001
7.23	1.319549
7.27	1.321211
7.31	1.325063
7.35	1.328078
7.39	1.331367
7.43	1.332227
7.47	1.333612
7.51	1.334187
7.55	1.336654
7.59	1.337735
7.63	1.339056
7.67	1.338344
7.71	1.338642
7.75	1.341903
7.79	1.337037
7.83	1.33786
7.87	1.337503
7.91	1.337407
7.95	1.335807
7.98	1.334331
8.02	1.331403
8.06	1.32789
8.1	1.326036
8.14	1.322869
8.18	1.31989
8.22	1.313501
8.26	1.30985
8.3	1.303541
8.34	1.297669
8.38	1.29134
8.42	1.28658
8.46	1.280242
8.5	1.273014
8.54	1.264066
8.58	1.256864
8.62	1.24859
8.66	1.238516
8.7	1.23186
8.74	1.21685
8.78	1.21101
8.82	1.206594
8.86	1.199261
8.9	1.185293
8.94	1.17845
8.98	1.160015
9.02	1.151546
9.06	1.141798
9.1	1.129585
9.14	1.117998
9.18	1.105441
9.22	1.090813
9.26	1.091046
9.3	1.087908
9.34	1.078085
9.38	1.065243
9.42	1.043468
9.46	1.029013
9.5	1.009531
9.54	0.99174
9.58	0.971601
9.62	0.954166
9.66	0.938902
9.7	0.926824
9.74	0.906963
9.78	0.887211
9.82	0.874268
9.86	0.861714
9.9	0.844721
9.94	0.823187
9.98	0.805842
10.02	0.791334
10.06	0.778133
10.1	0.760543
10.14	0.742588
10.18	0.729473
10.22	0.715001
10.26	0.700516
10.29	0.685055
10.33	0.670231
10.37	0.658202
10.41	0.647058
10.45	0.633731
10.49	0.621776
10.53	0.608141
10.57	0.593375
10.61	0.581758
10.65	0.569146
10.69	0.557879
10.73	0.545862
10.77	0.534904
10.81	0.521909
10.85	0.513067
10.89	0.501454
10.93	0.490377
10.97	0.477944
11.01	0.468906
11.05	0.458824
11.09	0.447243
11.13	0.438934
11.17	0.428255
11.21	0.421426
11.25	0.411715
11.29	0.402717
11.33	0.39307
11.37	0.384583
11.41	0.377599
11.45	0.368748
11.49	0.360781
11.53	0.350254
11.57	0.341655
11.61	0.334024
11.65	0.327335
11.69	0.318717
11.73	0.311305
11.77	0.303803
11.81	0.296514
11.85	0.289381
11.89	0.280583
11.93	0.277782
11.97	0.267695
12.01	0.265111
12.05	0.255747
12.09	0.249344
12.13	0.240562
12.17	0.235554
12.21	0.230402
12.25	0.223927
12.29	0.220366
12.33	0.214826
12.37	0.21048
12.41	0.206106
12.45	0.201264
12.49	0.196956
12.53	0.192028
12.57	0.188089
12.61	0.185261
12.65	0.181691
12.69	0.175899
12.73	0.17013
12.77	0.166287
12.81	0.162561
12.85	0.159518
12.89	0.155463
12.93	0.152604
12.96	0.151407
13	0.146089
13.04	0.142927
13.08	0.138416
13.12	0.13668
13.16	0.135584
13.2	0.131435
13.24	0.127161
13.28	0.123367
13.32	0.122443
13.36	0.122008
13.4	0.12196
13.44	0.118635
13.48	0.115388
13.52	0.11279
13.56	0.109578
13.6	0.107767
13.64	0.105947
13.68	0.103651
13.72	0.103488
13.76	0.101595
13.8	0.098843
13.84	0.09546
13.88	0.093334
13.92	0.093609
13.96	0.091157
14	0.090575
14.04	0.087961
14.08	0.086491
14.12	0.085507
14.16	0.082669
14.2	0.081582
14.24	0.083624
14.28	0.084809
14.32	0.085787
14.36	0.084704
14.4	0.084158
14.44	0.083439
14.48	0.082196
14.52	0.081718
14.56	0.08079
14.6	0.080865
14.64	0.078985
14.68	0.078235
14.72	0.07725
14.76	0.075581
14.8	0.074402
14.84	0.073327
14.88	0.074685
14.92	0.083502
14.96	0.085884
15	0.086104
15.04	0.082717
15.08	0.077495
15.12	0.075825
15.16	0.075237
15.2	0.073695
15.24	0.071853
15.28	0.069905
15.31	0.068834
15.35	0.067883
15.39	0.067495
15.43	0.065893
15.47	0.063266
15.51	0.062348
15.55	0.063267
15.59	0.06299
15.63	0.061375
15.67	0.05968
15.71	0.058541
15.75	0.058536
15.79	0.057677
15.83	0.055674
15.87	0.05506
15.91	0.054448
15.95	0.054183
15.99	0.054385
16.03	0.053367
16.07	0.053068
16.11	0.053527
16.15	0.053999
16.19	0.053741
16.23	0.051088
16.27	0.049389
16.31	0.048916
16.35	0.050035
16.39	0.050176
16.43	0.049601
16.47	0.048907
16.51	0.048649
16.55	0.048381
16.59	0.0478
16.63	0.046294
16.67	0.045965
16.71	0.046498
16.75	0.046313
16.79	0.045787
16.83	0.044664
16.87	0.045548
16.91	0.04496
16.95	0.046966
16.99	0.04309
17.03	0.040947
17.07	0.041077
17.11	0.041948
17.15	0.042294
17.19	0.040719
17.23	0.039154
17.27	0.039295
17.31	0.040146
17.35	0.039425
17.39	0.038223
17.43	0.037283
17.47	0.037637
17.51	0.037174
17.55	0.035563
17.59	0.032404
17.63	0.030627
17.67	0.029953
17.71	0.028806
17.75	0.025968
17.79	0.024311
17.83	0.025707
17.87	0.026737
17.91	0.025678
17.94	0.02447
17.98	0.024693
18.02	0.025163
18.06	0.024933
18.1	0.024862
18.14	0.024503
18.18	0.024218
18.22	0.024216
18.26	0.024994
18.3	0.024389
18.34	0.023429
18.38	0.024437
18.42	0.025302
18.46	0.025425
18.5	0.025044
18.54	0.024622
18.58	0.025789
18.62	0.02636
18.66	0.026357
18.7	0.027033
18.74	0.027066
18.78	0.028424
18.82	0.029117
18.86	0.029711
18.9	0.031331
18.94	0.031604
18.98	0.033082
19.02	0.033952
19.06	0.03392
19.1	0.033626
19.14	0.034782
19.18	0.036597
19.22	0.038083
19.26	0.038299
19.3	0.038914
19.34	0.03955
19.38	0.042487
19.42	0.043328
19.46	0.043092
19.5	0.042962
19.54	0.043475
19.58	0.044593
19.62	0.044395
19.66	0.044824
19.7	0.045146
19.74	0.045257
19.78	0.04591
19.82	0.045593
19.86	0.044887
19.9	0.04444
19.94	0.04535
19.98	0.04706
20.02	0.049388
20.06	0.0488
20.1	0.04691
20.14	0.046538
20.18	0.049521
20.22	0.056678
20.26	0.045608
20.29	0.046603
20.33	0.048166
20.37	0.048388
20.41	0.048174
20.45	0.047631
20.49	0.047532
20.53	0.047235
20.57	0.046978
20.61	0.046067
20.65	0.045571
20.69	0.045169
20.73	0.045248
20.77	0.044996
20.81	0.043956
20.85	0.043864
20.89	0.043221
20.93	0.042553
20.97	0.042239
21.01	0.041943
21.05	0.041707
21.09	0.040883
21.13	0.04071
21.17	0.039996
21.21	0.039161
21.25	0.039436
21.29	0.038824
21.33	0.038403
21.37	0.038118
21.41	0.037885
21.45	0.037766
21.49	0.037111
21.53	0.036517
21.57	0.036586
21.61	0.036374
21.65	0.036416
21.69	0.035601
21.73	0.035498
21.77	0.036235
21.81	0.035705
21.85	0.036151
21.89	0.035267
21.93	0.035963
21.97	0.034103
22.01	0.034554
22.05	0.034323
22.09	0.03497
22.13	0.034771
22.17	0.035072
22.21	0.034943
22.25	0.034815
22.29	0.034724
22.33	0.034818
22.37	0.034417
22.41	0.035066
22.45	0.034148
22.49	0.034523
22.53	0.035632
22.57	0.035304
22.61	0.035945
22.65	0.035497
22.69	0.035822
22.73	0.036468
22.77	0.036664
22.81	0.036305
22.85	0.0369
22.89	0.038077
22.93	0.03753
22.97	0.037074
23.01	0.036745
23.05	0.038705
23.09	0.039121
23.13	0.038998
23.17	0.038718
23.21	0.038606
23.25	0.039463
23.29	0.039002
23.33	0.039936
23.37	0.041207
23.41	0.040265
23.45	0.040655
23.49	0.041692
23.53	0.041565
23.57	0.043539
23.61	0.043422
23.65	0.04303
23.69	0.043594
23.73	0.04388
23.77	0.044364
23.81	0.044579
23.85	0.044964
23.89	0.045479
23.93	0.045586
23.96	0.046157
24	0.046289
24.04	0.045365
24.08	0.046348
24.12	0.04754
24.16	0.047876
24.2	0.047503
24.24	0.04763
24.28	0.04796
24.32	0.048722
24.36	0.048699
24.4	0.047592
24.44	0.049067
24.48	0.049193
24.52	0.049772
24.56	0.049131
24.6	0.04816
24.64	0.049982
24.68	0.050605
24.72	0.050797
24.76	0.050066
24.8	0.048032
24.84	0.048127
24.88	0.049512
24.92	0.050092
24.96	0.049936
25	0.049409
25.04	0.049616
25.08	0.050629
25.12	0.05025
25.16	0.049605
25.2	0.048706
25.24	0.049437
25.28	0.050667
25.32	0.05016
25.36	0.049596
25.4	0.049966
25.44	0.049809
25.48	0.051159
25.52	0.051523
25.56	0.050418
25.6	0.050298
25.64	0.050044
25.68	0.051149
25.72	0.051486
25.76	0.051223
25.8	0.050037
25.84	0.05079
25.88	0.052586
25.92	0.052173
25.96	0.051631
26	0.050502
26.04	0.051255
26.08	0.051493
26.12	0.051301
26.16	0.050422
26.2	0.05053
26.24	0.052313
26.28	0.051434
26.31	0.05056
26.36	0.050671
26.39	0.050361
26.43	0.052147
26.47	0.051359
26.51	0.049627
26.55	0.049656
26.59	0.049442
26.63	0.049629
26.67	0.049324
26.71	0.049187
26.75	0.048255
26.79	0.046572
26.83	0.048315
26.87	0.046473
26.91	0.044787
26.95	0.044101
26.99	0.045188
27.03	0.04526
27.07	0.044593
27.11	0.044087
27.15	0.042853
27.19	0.04361
27.23	0.042568
27.27	0.042196
27.31	0.041948
27.35	0.041046
27.39	0.040994
27.43	0.040679
27.47	0.039706
27.51	0.039519
27.55	0.039377
27.59	0.039246
27.63	0.038486
27.67	0.036936
27.71	0.036004
27.75	0.036564
27.79	0.037303
27.83	0.037307
27.87	0.036728
27.91	0.034997
27.95	0.035236
27.99	0.035329
28.03	0.035562
28.07	0.034692
28.11	0.033715
28.15	0.034332
28.19	0.033887
28.23	0.033919
28.27	0.034048
28.31	0.032803
28.35	0.033167
28.39	0.033435
28.43	0.033215
28.47	0.03229
28.51	0.03174
28.55	0.032893
28.59	0.033443
28.63	0.032238
28.67	0.03058
28.71	0.031061
28.75	0.033361
28.79	0.032496
28.83	0.031821
28.87	0.030232
28.91	0.0313
28.95	0.031441
28.98	0.030741
29.02	0.030721
29.06	0.030627
29.1	0.031783
29.14	0.031322
29.18	0.031071
29.22	0.030871
29.26	0.031272
29.3	0.032436
29.34	0.031675
29.38	0.031254
29.42	0.031427
29.46	0.03157
29.5	0.032806
29.54	0.032523
29.58	0.032995
29.62	0.032596
29.66	0.032544
29.7	0.033955
29.74	0.033434
29.78	0.033417
29.82	0.034398
29.86	0.036468
29.9	0.037685
29.94	0.038327
29.98	0.039385
30.02	0.040434
30.06	0.041927
30.1	0.043375
30.14	0.045439
30.18	0.047664
30.22	0.050053
30.26	0.052868
30.3	0.055862
30.34	0.059416
30.38	0.063309
30.42	0.067499
30.46	0.071898
30.5	0.076257
30.54	0.08074
30.58	0.087721
30.62	0.094304
30.66	0.10181
30.7	0.108622
30.74	0.116535
30.78	0.12421
30.82	0.132875
30.86	0.141178
30.9	0.149704
30.94	0.158821
30.98	0.168055
31.02	0.177218
31.06	0.18566
31.1	0.193648
31.14	0.202302
31.18	0.210848
31.22	0.219301
31.26	0.226856
31.3	0.234442
31.33	0.240903
31.37	0.247391
31.41	0.253245
31.45	0.258294
31.49	0.262883
31.53	0.2669
31.57	0.271009
31.61	0.274156
31.65	0.277035
31.69	0.281314
31.73	0.280099
31.77	0.280242
31.81	0.280881
31.85	0.278837
31.89	0.277586
31.93	0.27644
31.97	0.274082
32.01	0.270548
32.05	0.266839
32.09	0.26315
32.13	0.258815
32.17	0.253009
32.21	0.247317
32.25	0.241793
32.29	0.237264
32.33	0.231551
32.37	0.225795
32.41	0.219865
32.45	0.213828
32.49	0.207512
32.53	0.201696
32.57	0.196525
32.61	0.190815
32.65	0.185808
32.69	0.181371
32.73	0.176811
32.77	0.172368
32.81	0.167492
32.85	0.16314
32.89	0.159828
32.93	0.155779
32.97	0.15171
33.01	0.147862
33.05	0.144435
33.09	0.141711
33.13	0.13857
33.17	0.13569
33.21	0.13271
33.25	0.130088
33.29	0.12822
33.33	0.125675
33.37	0.122425
33.41	0.117972
33.45	0.116222
33.49	0.115375
33.53	0.114366
33.57	0.112507
33.61	0.109611
33.65	0.107538
33.69	0.105795
33.73	0.103894
33.77	0.10181
33.81	0.098922
33.85	0.097855
33.89	0.096608
33.93	0.094983
33.96	0.09441
34	0.091898
34.04	0.09049
34.08	0.08933
34.12	0.08762
34.16	0.086431
34.2	0.084391
34.24	0.083328
34.28	0.082659
34.32	0.081637
34.36	0.079601
34.4	0.077217
34.44	0.076597
34.48	0.076501
34.52	0.075462
34.56	0.073474
34.6	0.071901
34.64	0.071057
34.68	0.070191
34.72	0.068942
34.76	0.067845
34.8	0.067763
34.84	0.067112
34.88	0.06586
34.92	0.064859
34.96	0.06341
35	0.063554
35.04	0.063911
35.08	0.062168
35.12	0.061072
35.16	0.060099
35.2	0.05936
35.24	0.059462
35.28	0.058838
35.32	0.058086
35.36	0.056434
35.4	0.055718
35.44	0.055995
35.48	0.054747
35.52	0.053387
35.56	0.053235
35.6	0.052625
35.64	0.052511
35.68	0.052031
35.72	0.051407
35.76	0.051181
35.8	0.050454
35.84	0.049636
35.88	0.049873
35.92	0.049761
35.96	0.049173
36	0.048391
36.04	0.047913
36.08	0.047969
36.12	0.047758
36.16	0.047629
36.2	0.046949
36.24	0.046188
36.27	0.045205
36.31	0.044822
36.35	0.045325
36.39	0.044828
36.43	0.044627
36.47	0.044158
36.51	0.043468
36.55	0.043742
36.59	0.042784
36.63	0.043489
36.67	0.044984
36.71	0.041605
36.75	0.043825
36.79	0.041027
36.83	0.040741
36.87	0.040327
36.91	0.040037
36.95	0.040233
36.99	0.039463
37.03	0.039606
37.07	0.039817
37.11	0.039382
37.15	0.039614
37.19	0.039165
37.23	0.038268
37.27	0.037425
37.31	0.038238
37.35	0.038566
37.39	0.037108
37.43	0.03675
37.47	0.03593
37.51	0.036001
37.55	0.035724
37.59	0.034875
37.63	0.035017
37.67	0.035676
37.71	0.035849
37.75	0.034666
37.79	0.034492
37.83	0.03482
37.87	0.034888
37.91	0.03501
37.95	0.033373
37.99	0.033258
38.03	0.033823
38.07	0.033435
38.11	0.033175
38.15	0.033098
38.19	0.033029
38.23	0.032317
38.27	0.032619
38.31	0.03345
38.35	0.031858
38.39	0.031287
38.43	0.03207
38.47	0.032269
38.51	0.032616
38.55	0.031705
38.59	0.031423
38.63	0.031841
38.67	0.032288
38.71	0.03152
38.75	0.031034
38.79	0.031453
38.83	0.031602
38.87	0.032085
38.91	0.03224
38.94	0.031203
38.98	0.031369
39.02	0.031922
39.06	0.032241
39.1	0.032787
39.14	0.030739
39.18	0.030829
39.22	0.031377
39.26	0.031915
39.3	0.031666
39.34	0.0311
39.38	0.031077
39.42	0.031986
39.46	0.031957
39.5	0.031942
39.54	0.031005
39.58	0.031603
39.62	0.032151
39.66	0.032441
39.7	0.033075
39.74	0.031687
39.78	0.031914
39.82	0.032485
39.86	0.03293
39.9	0.033111
39.94	0.032631
39.98	0.033388
40.02	0.033795
40.06	0.034423
40.1	0.033822
40.14	0.033448
40.18	0.034312
40.22	0.035488
40.26	0.035843
40.3	0.035841
40.34	0.035542
40.38	0.036685
40.42	0.037304
40.46	0.037776
40.5	0.038195
40.54	0.039163
40.58	0.041026
40.62	0.041644
40.66	0.043413
40.7	0.043921
40.74	0.045227
40.78	0.047658
40.82	0.048976
40.86	0.051556
40.9	0.053496
40.94	0.055495
40.98	0.059002
41.02	0.061893
41.06	0.066171
41.1	0.06893
41.14	0.072501
41.18	0.079157
41.22	0.084772
41.26	0.090132
41.29	0.094817
41.33	0.100748
41.37	0.108831
41.41	0.116749
41.45	0.125334
41.5	0.133054
41.53	0.141966
41.58	0.152114
41.61	0.16119
41.65	0.170091
41.69	0.180214
41.73	0.188518
41.77	0.199081
41.81	0.209054
41.85	0.21799
41.89	0.226752
41.93	0.237351
41.97	0.248633
42.01	0.257783
42.05	0.264842
42.09	0.269989
42.13	0.277813
42.17	0.284948
42.21	0.293594
42.25	0.298293
42.29	0.302728
42.33	0.308535
42.37	0.312181
42.41	0.315462
42.45	0.317429
42.49	0.318734
42.53	0.319215
42.57	0.321414
42.61	0.319314
42.65	0.316258
42.69	0.314144
42.73	0.311709
42.77	0.310057
42.81	0.305915
42.85	0.300522
42.89	0.29559
42.93	0.290631
42.97	0.284962
43.01	0.277712
43.05	0.270443
43.09	0.264316
43.13	0.258293
43.17	0.252404
43.21	0.244563
43.25	0.237633
43.29	0.231765
43.33	0.225319
43.37	0.218549
43.41	0.212501
43.45	0.207781
43.49	0.202869
43.53	0.198075
43.57	0.192762
43.61	0.187672
43.65	0.184403
43.69	0.181064
43.73	0.177864
43.77	0.175129
43.81	0.171865
43.85	0.16935
43.89	0.166519
43.93	0.163421
43.96	0.160791
44	0.158994
44.04	0.158224
44.08	0.156034
44.12	0.153122
44.16	0.151205
44.2	0.150228
44.24	0.149128
44.28	0.147681
44.32	0.145903
44.36	0.145053
44.4	0.144072
44.44	0.142567
44.48	0.141569
44.52	0.140193
44.56	0.139115
44.6	0.138623
44.64	0.13802
44.68	0.136373
44.72	0.1347
44.76	0.134221
44.8	0.134338
44.84	0.133634
44.88	0.13216
44.92	0.130539
44.96	0.130068
45	0.129132
45.04	0.128909
45.08	0.127823
45.12	0.127058
45.16	0.126106
45.2	0.125217
45.24	0.12377
45.28	0.122101
45.32	0.121414
45.36	0.120908
45.4	0.120319
45.44	0.119332
45.48	0.117035
45.52	0.115522
45.56	0.114705
45.6	0.113431
45.64	0.112683
45.68	0.111235
45.72	0.109871
45.76	0.108989
45.8	0.108642
45.84	0.107232
45.88	0.104805
45.92	0.104332
45.96	0.10333
46	0.102905
46.04	0.101491
46.08	0.100319
46.12	0.099763
46.16	0.09831
46.2	0.09679
46.24	0.095717
46.28	0.095387
46.31	0.095163
46.35	0.094159
46.39	0.092875
46.44	0.091259
46.48	0.091006
46.52	0.092469
46.56	0.093248
46.6	0.088775
46.64	0.089825
46.68	0.088033
46.72	0.08709
46.76	0.08673
46.8	0.086075
46.84	0.084908
46.88	0.085224
46.92	0.085104
46.96	0.084157
47	0.082912
47.04	0.082135
47.08	0.082897
47.12	0.082302
47.16	0.081602
47.2	0.081239
47.24	0.083336
47.28	0.085084
47.32	0.082111
47.36	0.079772
47.4	0.079735
47.44	0.080172
47.48	0.080068
47.52	0.078861
47.56	0.078121
47.6	0.078126
47.64	0.079133
47.68	0.080569
47.72	0.079235
47.76	0.079089
47.8	0.080616
47.84	0.084026
47.88	0.084314
47.92	0.08017
47.96	0.078606
48	0.079512
48.04	0.081398
48.08	0.081741
48.12	0.080626
48.16	0.080489
48.19	0.08179
48.23	0.083514
48.27	0.084659
48.31	0.084276
48.35	0.085077
48.39	0.086667
48.43	0.089117
48.47	0.090552
48.51	0.091991
48.55	0.094054
48.59	0.096625
48.63	0.100942
48.67	0.104023
48.71	0.106193
48.75	0.108436
48.79	0.112935
48.83	0.118477
48.87	0.123685
48.91	0.127609
48.95	0.13353
48.99	0.141441
49.03	0.148097
49.07	0.153792
49.11	0.161297
49.15	0.171428
49.19	0.182492
49.23	0.193203
49.27	0.201788
49.31	0.210828
49.35	0.224642
49.39	0.239176
49.43	0.252429
49.47	0.265247
49.51	0.279086
49.55	0.29613
49.59	0.313874
49.63	0.328065
49.67	0.340793
49.71	0.355963
49.75	0.377569
49.79	0.398023
49.83	0.410345
49.87	0.420876
49.91	0.435717
49.95	0.453042
49.99	0.467705
50.03	0.478801
50.07	0.489598
50.11	0.502768
50.15	0.51407
50.19	0.524981
50.23	0.53138
50.27	0.536335
50.31	0.542836
50.35	0.548694
50.39	0.552247
50.43	0.551853
50.47	0.553246
50.5	0.557941
50.54	0.562337
50.58	0.560846
50.62	0.555453
50.66	0.549115
50.7	0.54485
50.74	0.539066
50.78	0.532302
50.82	0.523188
50.86	0.51451
50.9	0.505832
50.94	0.496171
50.98	0.484817
51.02	0.474673
51.06	0.462924
51.1	0.450869
51.14	0.439328
51.18	0.424902
51.22	0.411952
51.26	0.399965
51.3	0.388025
51.34	0.377349
51.38	0.366827
51.42	0.35646
51.46	0.346632
51.5	0.337907
51.54	0.32931
51.58	0.322726
51.62	0.313235
51.66	0.306551
51.7	0.299105
51.74	0.293487
51.78	0.287767
51.82	0.281474
51.86	0.276747
51.9	0.27201
51.94	0.267233
51.98	0.263215
52.02	0.260096
52.06	0.256505
52.1	0.254013
52.14	0.250405
52.18	0.246219
52.22	0.243578
52.26	0.24121
52.3	0.238652
52.34	0.235519
52.38	0.233064
52.42	0.231107
52.46	0.22946
52.5	0.22654
52.54	0.222702
52.58	0.220428
52.62	0.21962
52.66	0.216706
52.7	0.213677
52.74	0.210935
52.78	0.208873
52.82	0.207595
52.86	0.205275
52.9	0.202306
52.94	0.199552
52.98	0.198087
53.02	0.195842
53.06	0.193449
53.1	0.190777
53.13	0.188343
53.17	0.186281
53.21	0.184874
53.25	0.182142
53.29	0.178833
53.33	0.176746
53.37	0.175785
53.41	0.174536
53.45	0.172
53.49	0.169758
53.53	0.167348
53.57	0.166575
53.61	0.164229
53.65	0.162036
53.69	0.16047
53.73	0.159492
53.77	0.158758
53.81	0.157294
53.85	0.155294
53.89	0.154743
53.93	0.153993
53.97	0.153494
54.01	0.154002
54.05	0.151765
54.09	0.149617
54.13	0.149026
54.17	0.148218
54.21	0.147907
54.25	0.146676
54.29	0.145945
54.33	0.145848
54.37	0.146956
54.41	0.146566
54.45	0.144867
54.49	0.144018
54.53	0.145111
54.57	0.145801
54.61	0.146833
54.65	0.146576
54.69	0.146863
54.73	0.148115
54.77	0.14838
54.81	0.148374
54.85	0.149905
54.89	0.152183
54.93	0.153033
54.97	0.156006
55.01	0.15638
55.05	0.1579
55.09	0.162045
55.13	0.16411
55.17	0.167351
55.21	0.170856
55.25	0.174608
55.29	0.179343
55.33	0.184432
55.37	0.189673
55.41	0.193792
55.45	0.200937
55.49	0.210483
55.52	0.217721
55.56	0.22409
55.6	0.231972
55.64	0.242733
55.68	0.253434
55.72	0.264149
55.76	0.274764
55.8	0.287803
55.84	0.302961
55.88	0.315349
55.92	0.331004
55.96	0.345094
56	0.35977
56.04	0.378498
56.08	0.395366
56.12	0.409695
56.16	0.424824
56.2	0.442866
56.24	0.463795
56.28	0.481996
56.32	0.496255
56.36	0.510826
56.4	0.526081
56.44	0.541518
56.48	0.558385
56.52	0.569888
56.56	0.58219
56.6	0.593512
56.64	0.60402
56.68	0.61039
56.72	0.614081
56.76	0.619767
56.8	0.62544
56.84	0.627715
56.88	0.627982
56.92	0.625856
56.96	0.623365
57	0.618265
57.04	0.612394
57.08	0.606109
57.12	0.596247
57.16	0.58489
57.2	0.573431
57.24	0.562217
57.28	0.548911
57.32	0.532705
57.36	0.519294
57.4	0.503497
57.44	0.487932
57.48	0.471331
57.52	0.454774
57.56	0.441414
57.6	0.426776
57.64	0.411918
57.68	0.397744
57.72	0.386224
57.76	0.37557
57.8	0.364131
57.84	0.354978
57.88	0.344777
57.92	0.335408
57.96	0.330153
58	0.322494
58.04	0.315661
58.08	0.310092
58.12	0.303613
58.16	0.299826
58.19	0.293878
58.23	0.288262
58.27	0.283094
58.31	0.27694
58.35	0.274067
58.39	0.269944
58.43	0.26597
58.47	0.261269
58.51	0.258286
58.55	0.255516
58.59	0.250481
58.63	0.246164
58.67	0.242278
58.71	0.239888
58.75	0.236372
58.79	0.233319
58.83	0.23067
58.87	0.226645
58.91	0.225053
58.95	0.223579
58.99	0.219639
59.03	0.215773
59.07	0.212351
59.11	0.210027
59.15	0.208609
59.19	0.205529
59.23	0.204646
59.27	0.203292
59.31	0.201507
59.35	0.198559
59.39	0.197014
59.43	0.194514
59.47	0.192684
59.51	0.191469
59.55	0.189311
59.59	0.187762
59.63	0.18738
59.67	0.186685
59.71	0.186664
59.75	0.18587
59.79	0.183534
59.83	0.182731
59.87	0.182391
59.91	0.181398
59.95	0.181371
59.99	0.18066
60.03	0.180274
60.07	0.180874
60.11	0.181907
60.15	0.182892
60.19	0.182883
60.23	0.183676
60.27	0.185399
60.31	0.187337
60.35	0.18929
60.39	0.190112
60.43	0.192112
60.47	0.195486
60.5	0.198116
60.54	0.200811
60.58	0.204186
60.62	0.207898
60.66	0.212545
60.7	0.217949
60.74	0.221563
60.78	0.225841
60.82	0.23252
60.86	0.237948
60.9	0.243332
60.94	0.249491
60.98	0.255774
61.02	0.264328
61.06	0.271451
61.1	0.277919
61.14	0.283763
61.18	0.291455
61.22	0.301973
61.26	0.309056
61.3	0.313682
61.34	0.319898
61.38	0.326896
61.42	0.334138
61.46	0.338963
61.5	0.342283
61.54	0.34812
61.58	0.350762
61.62	0.354475
61.66	0.357626
61.7	0.358299
61.74	0.358212
61.78	0.359307
61.82	0.359677
61.86	0.35718
61.9	0.352649
61.94	0.349266
61.98	0.346725
62.02	0.343862
62.06	0.338415
62.1	0.331124
62.14	0.324525
62.18	0.316736
62.22	0.309744
62.26	0.301789
62.3	0.292529
62.34	0.28425
62.38	0.27611
62.42	0.270351
62.46	0.263466
62.5	0.255646
62.54	0.248028
62.58	0.241722
62.62	0.236881
62.66	0.22998
62.7	0.224221
62.74	0.218873
62.78	0.214335
62.82	0.211698
62.86	0.20744
62.9	0.203505
62.94	0.199369
62.98	0.197606
63.02	0.195574
63.06	0.191955
63.1	0.188835
63.13	0.185436
63.17	0.184521
63.21	0.181836
63.25	0.178808
63.29	0.17663
63.33	0.174422
63.37	0.173816
63.41	0.171197
63.45	0.168847
63.49	0.167205
63.53	0.165533
63.57	0.166135
63.61	0.16312
63.65	0.16062
63.69	0.159887
63.73	0.158456
63.77	0.158053
63.81	0.15587
63.85	0.154386
63.89	0.154252
63.93	0.153699
63.97	0.1528
64.01	0.14978
64.05	0.14867
64.09	0.149121
64.13	0.149065
64.17	0.147853
64.21	0.146069
64.25	0.145996
64.29	0.14569
64.33	0.145893
64.37	0.145232
64.41	0.144494
64.45	0.144996
64.49	0.144469
64.53	0.145333
64.57	0.145594
64.61	0.14455
64.65	0.146372
64.69	0.14775
64.73	0.147394
64.77	0.146518
64.81	0.1459
64.85	0.146993
64.89	0.14831
64.93	0.149432
64.97	0.149606
65.01	0.150723
65.05	0.151541
65.09	0.1526
65.13	0.153016
65.17	0.153652
65.21	0.154971
65.25	0.156243
65.29	0.157159
65.33	0.157806
65.37	0.15844
65.41	0.160073
65.45	0.162883
65.48	0.164604
65.52	0.164998
65.56	0.16494
65.6	0.165779
65.64	0.166683
65.68	0.16825
65.72	0.169324
65.76	0.169215
65.8	0.170294
65.84	0.171214
65.88	0.172688
65.92	0.171749
65.96	0.171416
66	0.171696
66.04	0.172564
66.08	0.172235
66.12	0.170909
66.16	0.170216
66.2	0.169291
66.24	0.168562
66.28	0.166836
66.32	0.164971
66.36	0.162631
66.4	0.161005
66.44	0.159166
66.48	0.157228
66.52	0.153071
66.56	0.151191
66.6	0.149027
66.64	0.147153
66.68	0.144327
66.72	0.141212
66.76	0.138691
66.8	0.136895
66.84	0.135036
66.88	0.131617
66.92	0.129854
66.96	0.129452
67	0.127964
67.04	0.125626
67.08	0.123524
67.12	0.122703
67.16	0.121709
67.2	0.120748
67.24	0.118789
67.28	0.117662
67.32	0.116209
67.36	0.115339
67.4	0.115702
67.44	0.113722
67.48	0.112752
67.52	0.11444
67.56	0.113379
67.6	0.111724
67.64	0.109872
67.68	0.108228
67.72	0.109253
67.76	0.109065
67.8	0.108373
67.84	0.107312
67.88	0.107969
67.92	0.10736
67.96	0.107059
68	0.105992
68.04	0.105159
68.08	0.10554
68.11	0.105824
68.15	0.104827
68.19	0.103847
68.23	0.10297
68.27	0.104783
68.31	0.106348
68.35	0.105834
68.39	0.10441
68.43	0.104389
68.47	0.104205
68.51	0.104439
68.55	0.104708
68.59	0.104326
68.63	0.10406
68.67	0.104959
68.71	0.104613
68.75	0.105072
68.79	0.105123
68.83	0.104715
68.87	0.10498
68.91	0.105691
68.95	0.105244
68.99	0.104545
69.03	0.104691
69.07	0.104446
69.11	0.104738
69.15	0.104623
69.19	0.104069
69.23	0.103705
69.27	0.104694
69.31	0.105346
69.35	0.104426
69.39	0.103623
69.43	0.103074
69.47	0.103647
69.51	0.103812
69.55	0.102112
69.59	0.102751
69.63	0.102608
69.67	0.101628
69.71	0.100247
69.75	0.098486
69.79	0.098769
69.83	0.099145
69.87	0.097738
69.91	0.096345
69.95	0.094619
69.99	0.094392
70.03	0.094249
70.07	0.093886
70.11	0.093175
70.15	0.09229
70.19	0.090978
70.23	0.0912
70.27	0.090757
70.31	0.089007
70.35	0.088106
70.39	0.089913
70.43	0.090161
70.47	0.089061
70.5	0.086571
70.54	0.085155
70.58	0.085844
70.62	0.084725
70.66	0.084938
70.7	0.083724
70.74	0.084163
70.78	0.083933
70.82	0.084149
70.86	0.083064
70.9	0.082512
70.94	0.083028
70.98	0.08322
71.02	0.081707
71.06	0.081088
71.1	0.08017
71.14	0.081122
71.19	0.083365
71.23	0.081742
71.27	0.080517
71.31	0.079529
71.35	0.080387
71.39	0.079741
71.43	0.081415
71.47	0.080377
71.51	0.080385
71.55	0.080773
71.59	0.079899
71.63	0.079422
71.67	0.079154
71.71	0.078626
71.75	0.07861
71.79	0.078821
71.83	0.078086
71.87	0.076271
71.91	0.075799
71.95	0.075675
71.99	0.074628
72.03	0.075307
72.07	0.074236
72.11	0.072771
72.15	0.075223
72.19	0.0742
72.22	0.073727
72.26	0.073185
72.3	0.071466
72.34	0.072326
72.38	0.072078
72.42	0.070832
72.46	0.070897
72.5	0.070353
72.54	0.069634
72.58	0.067955
72.62	0.066182
72.66	0.06672
72.7	0.066497
72.74	0.064665
72.78	0.0637
72.82	0.063226
72.86	0.0635
72.9	0.063618
72.94	0.062335
72.98	0.062001
73.02	0.062065
73.06	0.060438
73.1	0.061456
73.14	0.060948
73.18	0.059594
73.22	0.060122
73.26	0.061463
73.3	0.062209
73.34	0.060221
73.38	0.05871
73.42	0.057367
73.46	0.058261
73.5	0.057679
73.54	0.057308
73.58	0.057689
73.62	0.05748
73.66	0.057328
73.7	0.0579
73.74	0.056239
73.78	0.055889
73.82	0.055385
73.86	0.05552
73.9	0.055084
73.94	0.054092
73.98	0.054398
74.02	0.054306
74.06	0.056114
74.1	0.055581
74.14	0.054087
74.18	0.054349
74.22	0.053464
74.26	0.054226
74.3	0.054756
74.34	0.054248
74.38	0.054028
74.42	0.054227
74.46	0.05376
74.5	0.053097
74.54	0.053243
74.58	0.052882
74.61	0.052766
74.65	0.052814
74.69	0.051641
74.73	0.051355
74.77	0.050605
74.81	0.050572
74.85	0.050455
74.89	0.050378
74.93	0.050066
74.97	0.048543
75.01	0.050537
75.05	0.049747
75.09	0.04852
75.13	0.049279
75.17	0.047652
75.21	0.047784
75.25	0.048492
75.29	0.047314
75.33	0.047748
75.37	0.046864
75.41	0.046048
75.45	0.045446
75.49	0.044002
75.53	0.044386
75.57	0.044426
75.61	0.04325
75.65	0.041781
75.69	0.041783
75.73	0.041639
75.77	0.04086
75.81	0.039929
75.85	0.039472
75.89	0.039462
75.93	0.037938
75.97	0.038423
76.01	0.037886
76.05	0.037187
76.09	0.037365
76.13	0.036177
76.18	0.036074
76.21	0.035737
76.25	0.034623
76.29	0.035123
76.33	0.034982
76.37	0.034401
76.41	0.033598
76.45	0.034279
76.49	0.034547
76.53	0.034363
76.57	0.033363
76.61	0.032653
76.65	0.033114
76.69	0.032909
76.73	0.032527
76.77	0.030913
76.81	0.030376
76.85	0.031906
76.89	0.031462
76.93	0.032471
76.97	0.031732
77.01	0.030373
77.05	0.031573
77.09	0.031162
77.13	0.031674
77.17	0.031267
77.21	0.030846
77.25	0.031909
77.29	0.032019
77.33	0.031698
77.37	0.031
77.41	0.030848
77.45	0.030801
77.49	0.03226
77.53	0.031291
77.57	0.030951
77.61	0.031407
77.65	0.03192
77.69	0.032308
77.73	0.031918
77.77	0.031672
77.81	0.033367
77.85	0.033505
77.89	0.034549
77.93	0.03416
77.97	0.03339
78.01	0.034853
78.05	0.034959
78.09	0.03494
78.13	0.034558
78.17	0.034943
78.21	0.036135
78.25	0.035683
78.29	0.03561
78.33	0.034862
78.37	0.0354
78.41	0.037546
78.45	0.037751
78.49	0.036455
78.53	0.036391
78.57	0.037634
78.61	0.038381
78.64	0.038485
78.68	0.038316
78.72	0.038826
78.76	0.04063
78.8	0.040317
78.84	0.040967
78.88	0.040909
78.92	0.040696
78.96	0.042852
79	0.042768
79.04	0.042966
79.08	0.042326
79.12	0.041462
79.16	0.04293
79.2	0.043411
79.24	0.043407
79.28	0.043474
79.32	0.04375
79.36	0.044409
79.4	0.04498
79.44	0.044816
79.48	0.044748
79.52	0.044822
79.56	0.045363
79.6	0.045795
[truncated: 116 more rows]
