# Supplementary material for: Polyubiquitin architecture editing on collided ribosomes maintains persistent RQC activity
Source: EMBO J. 2025 Sep 16;44(21):6051–77. doi: 10.1038/s44318-025-00568-0 (PMC12583759; doi:10.1038/s44318-025-00568-0)
Supplement: Supplementary file 8 — Source data Fig. 6 [file 44318_2025_568_MOESM8_ESM.zip › Figure6/6C/Fig.6C_260nm.csv]

Figure6C
Position(mm)	Absorbance
0	0.360598
0.01	0.404949
0.05	0.414292
0.09	0.430659
0.13	0.444396
0.17	0.621546
0.21	3.21703
0.25	2.400515
0.29	0.870435
0.33	0.29829
0.37	0.291973
0.41	0.296029
0.45	0.303662
0.49	0.311366
0.53	0.331702
0.57	0.366254
0.61	0.411343
0.65	0.385992
0.69	0.356746
0.73	0.359404
0.77	1.696958
0.81	3.143533
0.85	3.924362
0.89	2.752674
0.93	0.344763
0.97	0.263494
1.01	0.268052
1.05	0.267628
1.09	0.274263
1.13	0.278103
1.17	0.284323
1.21	0.320901
1.25	0.297062
1.29	0.387504
1.33	1.72481
1.37	0.252993
1.41	0.252782
1.45	0.306387
1.49	0.368727
1.53	0.364275
1.57	0.320022
1.61	0.957927
1.65	2.308482
1.69	0.425936
1.73	0.398949
1.77	0.375517
1.81	0.309226
1.85	0.298744
1.89	0.320295
1.93	0.327251
1.97	0.304876
2.01	0.323205
2.05	0.38363
2.09	1.915395
2.13	0.491729
2.17	0.406941
2.21	0.32314
2.25	0.30208
2.29	0.339966
2.33	0.389128
2.36	0.372526
2.4	0.362626
2.44	0.378662
2.48	0.37926
2.52	0.39695
2.56	0.406367
2.6	0.413798
2.64	0.437211
2.68	1.063687
2.72	1.503721
2.76	0.406552
2.8	0.359978
2.84	0.348709
2.88	0.341359
2.92	0.324977
2.96	0.317193
3	0.334478
3.04	0.359904
3.08	0.381003
3.12	0.499791
3.16	1.805197
3.2	0.350168
3.24	0.390569
3.28	0.320808
3.32	0.347538
3.36	0.361534
3.4	0.37238
3.44	0.39312
3.48	0.403164
3.52	0.417236
3.56	1.055494
3.6	1.038279
3.64	0.288453
3.68	0.386009
3.72	0.356287
3.76	0.355141
3.8	0.361234
3.84	0.385777
3.88	0.417944
3.92	0.426433
3.96	0.438997
4	0.694121
4.04	1.50499
4.08	0.268596
4.12	0.35052
4.16	0.43464
4.2	0.387732
4.24	0.37205
4.28	0.391234
4.32	0.407397
4.36	0.419199
4.4	0.423232
4.44	0.440622
4.48	0.615836
4.52	1.620715
4.56	0.290824
4.6	0.378229
4.64	0.360145
4.67	0.369465
4.71	0.407971
4.75	0.41461
4.79	0.433702
4.83	0.440261
4.87	0.436746
4.91	0.447305
4.95	1.209697
4.99	0.828127
5.03	0.265151
5.07	0.376895
5.11	0.374712
5.15	0.366643
5.19	0.389097
5.23	0.407092
5.27	0.424499
5.31	0.434939
5.35	0.442798
5.39	0.456501
5.43	1.127079
5.47	0.877087
5.51	0.260385
5.55	0.359564
5.59	0.38946
5.63	0.414449
5.67	0.4284
5.71	0.413295
5.75	0.418715
5.79	0.435192
5.83	0.437289
5.87	0.447716
5.91	0.649319
5.95	1.634574
5.99	0.285616
6.03	0.272898
6.07	0.410323
6.11	0.403852
6.15	0.416481
6.19	0.411921
6.23	0.422144
6.27	0.432436
6.31	0.432221
6.35	0.439526
6.39	0.451061
6.43	0.637009
6.47	2.091818
6.51	0.490766
6.55	0.299668
6.59	1.113316
6.63	2.368915
6.67	1.433415
6.71	1.434649
6.75	1.430457
6.79	1.424014
6.83	1.416476
6.87	1.421935
6.91	1.425454
6.95	1.423713
6.99	1.419428
7.03	1.41994
7.07	1.416379
7.11	1.421138
7.15	1.418716
7.19	1.420302
7.23	1.421841
7.27	1.425168
7.3	1.424405
7.34	1.426639
7.38	1.426125
7.42	1.428297
7.46	1.428484
7.5	1.426597
7.54	1.426722
7.58	1.427526
7.62	1.427711
7.66	1.426866
7.7	1.423809
7.74	1.419858
7.78	1.421225
7.82	1.41753
7.86	1.415291
7.9	1.412722
7.94	1.411063
7.98	1.40732
8.02	1.402091
8.06	1.398154
8.1	1.393862
8.14	1.384947
8.18	1.380306
8.22	1.373001
8.26	1.364254
8.3	1.354706
8.34	1.345089
8.38	1.335965
8.42	1.325885
8.46	1.312936
8.5	1.301839
8.54	1.289449
8.58	1.278432
8.62	1.267331
8.66	1.25387
8.7	1.242412
8.74	1.22682
8.78	1.222123
8.82	1.208431
8.86	1.193384
8.9	1.177739
8.94	1.168668
8.98	1.154889
9.02	1.140246
9.06	1.126537
9.1	1.112559
9.14	1.09864
9.18	1.082588
9.22	1.068347
9.26	1.063449
9.3	1.04602
9.34	1.032687
9.38	1.012398
9.42	1.000756
9.46	0.986932
9.5	0.974022
9.54	0.963554
9.58	0.949411
9.62	0.934076
9.65	0.919523
9.69	0.910373
9.73	0.894104
9.77	0.876954
9.81	0.868628
9.85	0.855336
9.89	0.839549
9.93	0.823881
9.97	0.8103
10.01	0.797338
10.05	0.785503
10.09	0.771005
10.13	0.75658
10.17	0.746202
10.21	0.729193
10.25	0.720605
10.29	0.705089
10.33	0.6909
10.37	0.680453
10.41	0.668802
10.45	0.65648
10.49	0.641872
10.53	0.625526
10.57	0.618026
10.61	0.608105
10.65	0.597783
10.69	0.584616
10.73	0.574081
10.77	0.56125
10.81	0.552134
10.85	0.537737
10.89	0.527364
10.93	0.51685
10.97	0.508139
11.01	0.497499
11.05	0.487388
11.09	0.476489
11.13	0.468001
11.17	0.457049
11.21	0.449869
11.25	0.439686
11.29	0.430462
11.33	0.419829
11.37	0.411643
11.41	0.403736
11.45	0.394747
11.49	0.385496
11.53	0.376939
11.57	0.36915
11.61	0.363734
11.65	0.354926
11.69	0.346885
11.73	0.338777
11.77	0.331688
11.81	0.323204
11.85	0.314183
11.89	0.307884
11.93	0.303187
11.97	0.30055
12.01	0.287064
12.05	0.28248
12.09	0.269912
12.13	0.266783
12.17	0.263312
12.21	0.257745
12.25	0.251542
12.29	0.244448
12.32	0.23813
12.36	0.234347
12.4	0.229677
12.44	0.22391
12.48	0.217916
12.52	0.213093
12.56	0.210081
12.6	0.203126
12.64	0.194363
12.68	0.189864
12.72	0.188454
12.76	0.184664
12.8	0.179179
12.84	0.173975
12.88	0.169826
12.92	0.165619
12.96	0.160698
13	0.156989
13.04	0.154388
13.08	0.150429
13.12	0.147073
13.16	0.143545
13.2	0.139487
13.24	0.137907
13.28	0.136828
13.32	0.135273
13.36	0.131213
13.4	0.124647
13.44	0.12441
13.48	0.123546
13.52	0.121892
13.56	0.119752
13.6	0.114548
13.64	0.110231
13.68	0.10835
13.72	0.105566
13.76	0.101184
13.8	0.09854
13.84	0.098137
13.88	0.096722
13.92	0.093312
13.96	0.090434
14	0.088384
14.04	0.087572
14.08	0.087295
14.12	0.084859
14.16	0.081984
14.2	0.080173
14.24	0.078467
14.28	0.077736
14.32	0.075213
14.36	0.072495
14.4	0.070313
14.44	0.070042
14.48	0.069889
14.52	0.068269
14.56	0.066913
14.6	0.064441
14.64	0.062724
14.68	0.060726
14.71	0.058666
14.75	0.057524
14.79	0.057734
14.83	0.057087
14.87	0.054144
14.91	0.052312
14.95	0.051734
14.99	0.051444
15.03	0.051511
15.07	0.048557
15.11	0.046972
15.15	0.046697
15.19	0.045975
15.23	0.044942
15.27	0.043704
15.31	0.043168
15.35	0.043002
15.39	0.041681
15.43	0.040647
15.47	0.038936
15.51	0.037609
15.55	0.037964
15.59	0.037677
15.63	0.036461
15.67	0.035145
15.71	0.034139
15.75	0.033834
15.79	0.033658
15.83	0.032054
15.87	0.031346
15.91	0.031082
15.95	0.030344
15.99	0.030289
16.03	0.029097
16.07	0.028601
16.11	0.028881
16.15	0.028705
16.19	0.028147
16.23	0.026762
16.27	0.025641
16.31	0.025463
16.35	0.026018
16.39	0.025398
16.43	0.02477
16.47	0.024542
16.51	0.023959
16.55	0.023826
16.59	0.023157
16.63	0.022287
16.67	0.021941
16.71	0.022052
16.75	0.022111
16.79	0.020772
16.83	0.020828
16.87	0.022092
16.91	0.021032
16.95	0.021145
16.99	0.020029
17.03	0.018882
17.07	0.018527
17.11	0.017832
17.15	0.01805
17.19	0.018266
17.23	0.017918
17.27	0.016862
17.31	0.017101
17.34	0.017421
17.38	0.017027
17.42	0.016446
17.46	0.015996
17.5	0.016225
17.54	0.01618
17.58	0.015667
17.62	0.015161
17.66	0.015248
17.7	0.015393
17.74	0.01489
17.78	0.01478
17.82	0.014991
17.86	0.014393
17.9	0.014732
17.94	0.013845
17.98	0.013704
18.02	0.013853
18.06	0.01373
18.1	0.0136
18.14	0.013585
18.18	0.01389
18.22	0.01397
18.26	0.014224
18.3	0.0143
18.34	0.014552
18.38	0.014718
18.42	0.014911
18.46	0.015144
18.5	0.015308
18.54	0.015813
18.58	0.016316
18.62	0.016979
18.66	0.01738
18.7	0.017565
18.74	0.018213
18.78	0.018659
18.82	0.019525
18.86	0.02027
18.9	0.020643
18.94	0.020991
18.98	0.021539
19.02	0.021815
19.06	0.022523
19.1	0.023439
19.14	0.023785
19.18	0.024516
19.22	0.024333
19.26	0.024638
19.3	0.025012
19.34	0.025699
19.38	0.025824
19.42	0.026141
19.46	0.026586
19.5	0.026996
19.54	0.027111
19.58	0.027017
19.62	0.027274
19.65	0.027049
19.69	0.02743
19.73	0.027577
19.77	0.027108
19.81	0.026894
19.85	0.026515
19.89	0.026723
19.93	0.026545
19.97	0.026094
20.01	0.025857
20.05	0.026021
20.09	0.026613
20.13	0.026211
20.17	0.026351
20.21	0.025149
20.25	0.024917
20.29	0.025515
20.33	0.024793
20.37	0.024308
20.41	0.0243
20.45	0.023998
20.49	0.023698
20.53	0.023127
20.57	0.023178
20.61	0.023045
20.65	0.023146
20.69	0.022101
20.73	0.021288
20.77	0.021341
20.81	0.020868
20.85	0.021004
20.89	0.020562
20.93	0.020416
20.97	0.020506
21.01	0.020152
21.05	0.020605
21.09	0.020052
21.13	0.019812
21.17	0.020938
21.21	0.021039
21.25	0.021145
21.29	0.020054
21.33	0.019792
21.37	0.020216
21.41	0.020287
21.45	0.020616
21.49	0.020433
21.53	0.020693
21.57	0.020287
21.61	0.02084
21.65	0.020643
21.69	0.020358
21.73	0.020299
21.77	0.020173
21.81	0.022432
21.85	0.019779
21.89	0.020568
21.93	0.020808
21.97	0.022282
22.01	0.021561
22.05	0.020406
22.09	0.020179
22.13	0.020667
22.17	0.02148
22.21	0.021036
22.25	0.020944
22.29	0.021115
22.33	0.022014
22.37	0.022229
22.41	0.021488
22.45	0.022036
22.49	0.022537
22.53	0.023092
22.57	0.023357
22.61	0.023083
22.65	0.023071
22.69	0.02392
22.73	0.023298
22.77	0.023969
22.81	0.023951
22.85	0.024369
22.89	0.025119
22.93	0.026138
22.97	0.027122
23.01	0.026295
23.05	0.026273
23.09	0.026495
23.13	0.027959
23.17	0.028981
23.21	0.029647
23.25	0.030916
23.29	0.031433
23.33	0.030843
23.37	0.030323
23.41	0.03244
23.45	0.033706
23.49	0.033602
23.53	0.034282
23.57	0.03269
23.6	0.033987
23.64	0.035386
23.68	0.0355
23.72	0.035656
23.76	0.036477
23.8	0.036946
23.84	0.037487
23.88	0.038023
23.92	0.038603
23.96	0.038634
24	0.03947
24.04	0.041756
24.08	0.041119
24.12	0.040021
24.16	0.040709
24.2	0.04075
24.24	0.041986
24.28	0.042514
24.32	0.041677
24.36	0.043707
24.4	0.043945
24.44	0.04273
24.48	0.043063
24.52	0.042643
24.56	0.044386
24.6	0.044566
24.64	0.04308
24.68	0.042829
24.72	0.042724
24.76	0.044368
24.8	0.04576
24.84	0.0465
24.88	0.045197
24.92	0.045078
24.96	0.045639
25	0.045617
25.04	0.046621
25.08	0.045538
25.12	0.046814
25.16	0.047862
25.2	0.048188
25.24	0.047852
25.28	0.047149
25.32	0.049108
25.36	0.04957
25.4	0.049575
25.44	0.050765
25.48	0.049294
25.52	0.050159
25.56	0.050941
25.6	0.05063
25.64	0.051125
25.68	0.050034
25.72	0.050927
25.76	0.051015
25.8	0.052281
25.84	0.051766
25.88	0.049561
25.92	0.050729
25.95	0.050229
25.99	0.051586
26.03	0.051024
26.07	0.050777
26.11	0.052469
26.15	0.051649
26.19	0.050713
26.23	0.049274
26.27	0.050516
26.31	0.052198
26.35	0.050448
26.39	0.050234
26.43	0.047773
26.47	0.048798
26.51	0.050857
26.55	0.04864
26.59	0.048496
26.63	0.048367
26.67	0.048564
26.71	0.048276
26.75	0.048569
26.79	0.047492
26.83	0.046269
26.87	0.047931
26.91	0.048365
26.95	0.046634
26.99	0.045059
27.03	0.045008
27.07	0.045757
27.11	0.044876
27.15	0.044439
27.19	0.043189
27.23	0.044365
27.27	0.045272
27.31	0.043509
27.35	0.043148
27.39	0.042116
27.43	0.042301
27.47	0.042715
27.51	0.040105
27.55	0.038798
27.59	0.038515
27.63	0.039791
27.67	0.040726
27.71	0.040128
27.75	0.038791
27.79	0.037165
27.83	0.037289
27.87	0.037173
27.91	0.038372
27.95	0.037077
27.99	0.036949
28.03	0.036727
28.07	0.036483
28.11	0.035113
28.15	0.034625
28.19	0.036282
28.23	0.035465
28.27	0.035201
28.31	0.035111
28.35	0.03457
28.39	0.034835
28.43	0.033766
28.47	0.034447
28.51	0.035093
28.55	0.034282
28.59	0.033692
28.62	0.034623
28.66	0.035992
28.7	0.03534
28.74	0.033619
28.78	0.034911
28.82	0.035583
28.86	0.03717
28.9	0.036372
28.94	0.038269
28.98	0.03903
29.02	0.039374
29.06	0.038861
29.1	0.038339
29.14	0.041953
29.18	0.042446
29.22	0.043456
29.26	0.042789
29.3	0.042757
29.34	0.046363
29.38	0.047179
29.42	0.047881
29.46	0.049923
29.5	0.051401
29.54	0.054925
29.58	0.055767
29.62	0.059088
29.66	0.062854
29.7	0.06527
29.74	0.071672
29.78	0.07703
29.82	0.079579
29.86	0.082455
29.9	0.088889
29.94	0.096379
29.98	0.102632
30.02	0.108646
30.06	0.1163
30.1	0.126577
30.14	0.133817
30.18	0.14042
30.22	0.148897
30.26	0.157023
30.3	0.167519
30.34	0.174612
30.38	0.181535
30.42	0.188275
30.46	0.197096
30.5	0.208264
30.54	0.217883
30.58	0.221916
30.62	0.227342
30.66	0.232046
30.7	0.240238
30.74	0.24418
30.78	0.249778
30.82	0.25269
30.86	0.25781
30.9	0.262052
30.94	0.263617
30.98	0.264353
31.01	0.265954
31.05	0.269445
31.09	0.269494
31.13	0.2695
31.17	0.267089
31.21	0.264029
31.25	0.262471
31.29	0.259244
31.33	0.258099
31.37	0.255237
31.41	0.250335
31.45	0.247018
31.49	0.244005
31.53	0.24055
31.57	0.235142
31.61	0.228416
31.65	0.225573
31.69	0.220459
31.73	0.213839
31.77	0.211208
31.81	0.204478
31.85	0.202501
31.89	0.198245
31.93	0.192789
31.97	0.188936
32.01	0.186019
32.05	0.181708
32.09	0.177865
32.13	0.171794
32.17	0.167448
32.21	0.166231
32.25	0.162458
32.29	0.15889
32.33	0.155606
32.37	0.151978
32.41	0.150806
32.45	0.146705
32.49	0.144302
32.53	0.141757
32.57	0.137875
32.61	0.136505
32.65	0.133975
32.69	0.131248
32.73	0.128178
32.77	0.126171
32.81	0.124385
32.85	0.12266
32.89	0.120686
32.93	0.118363
32.97	0.116247
33.01	0.114786
33.05	0.113161
33.09	0.111119
33.13	0.10929
33.17	0.107501
33.21	0.106126
33.25	0.105061
33.29	0.102955
33.33	0.101441
33.37	0.100177
33.41	0.099583
33.45	0.098064
33.49	0.096931
33.53	0.093719
33.56	0.093615
33.61	0.091952
33.64	0.091689
33.68	0.089848
33.72	0.088384
33.76	0.088223
33.8	0.087071
33.84	0.085306
33.88	0.083917
33.92	0.082927
33.96	0.082184
34	0.081632
34.04	0.080012
34.08	0.079212
34.12	0.078666
34.16	0.077326
34.2	0.076983
34.24	0.076012
34.28	0.075154
34.32	0.074084
34.36	0.073602
34.4	0.07282
34.44	0.072146
34.48	0.070302
34.52	0.069338
34.56	0.069084
34.6	0.069034
34.64	0.067691
34.68	0.066351
34.72	0.066824
34.76	0.065913
34.8	0.064622
34.84	0.063577
34.88	0.062803
34.92	0.062846
34.96	0.063509
35	0.054689
35.04	0.057723
35.08	0.062658
35.12	0.06026
35.16	0.058025
35.2	0.057755
35.24	0.056695
35.28	0.057856
35.32	0.057456
35.36	0.057781
35.4	0.057444
35.44	0.05515
35.48	0.055048
35.52	0.057162
35.56	0.05809
35.6	0.053443
35.64	0.053703
35.68	0.055036
35.72	0.053639
35.76	0.052635
35.8	0.051265
35.84	0.051387
35.88	0.050635
35.91	0.051079
35.95	0.05038
35.99	0.050011
36.03	0.049968
36.07	0.04911
36.11	0.050238
36.15	0.049124
36.19	0.047948
36.23	0.046496
36.27	0.047208
36.31	0.047686
36.35	0.047272
36.39	0.045381
36.43	0.044991
36.47	0.044457
36.51	0.04653
36.55	0.045382
36.59	0.044656
36.63	0.04428
36.67	0.038404
36.71	0.043477
36.75	0.041747
36.79	0.044662
36.83	0.046093
36.87	0.047298
36.91	0.04516
36.95	0.043323
36.99	0.044458
37.03	0.042861
37.07	0.042819
37.11	0.043905
37.15	0.042734
37.19	0.042135
37.23	0.041592
37.27	0.044029
37.31	0.042079
37.35	0.041547
37.39	0.04109
37.43	0.040287
37.47	0.042318
37.51	0.041463
37.55	0.040069
37.59	0.040125
37.63	0.040543
37.67	0.039736
37.71	0.039547
37.75	0.040251
37.79	0.039023
37.83	0.04098
37.87	0.040105
37.91	0.038434
37.95	0.039927
37.99	0.038165
38.03	0.038961
38.07	0.03979
38.11	0.0393
38.15	0.037585
38.19	0.036689
38.23	0.039542
38.27	0.03817
38.31	0.035962
38.35	0.037642
38.39	0.037737
38.43	0.038411
38.47	0.037315
38.51	0.036287
38.55	0.036577
38.59	0.037025
38.62	0.037332
38.66	0.036359
38.7	0.037687
38.74	0.036414
38.78	0.037267
38.82	0.037728
38.86	0.036605
38.9	0.037948
38.94	0.037902
38.98	0.039049
39.02	0.03841
39.06	0.037097
39.1	0.035921
39.14	0.03921
39.18	0.039609
39.22	0.040292
39.26	0.039579
39.3	0.039968
39.34	0.040287
39.38	0.042399
39.42	0.042297
39.46	0.042155
39.5	0.043905
39.54	0.045373
39.58	0.046108
39.62	0.046215
39.66	0.049092
39.7	0.049534
39.74	0.051543
39.78	0.05365
39.82	0.05563
39.86	0.058138
39.9	0.059903
39.94	0.063369
39.98	0.066805
40.02	0.070334
40.06	0.073131
40.1	0.07695
40.14	0.083697
40.18	0.088744
40.22	0.093257
40.26	0.098269
40.3	0.104342
40.34	0.112415
40.38	0.119655
40.42	0.126616
40.46	0.134663
40.5	0.142846
40.54	0.149838
40.58	0.157262
40.62	0.16591
40.66	0.173107
40.7	0.182111
40.74	0.188298
40.78	0.194317
40.82	0.201194
40.86	0.206817
40.9	0.211918
40.93	0.216846
40.97	0.220824
41.01	0.224098
41.05	0.226706
41.09	0.228978
41.13	0.230097
41.17	0.230352
41.21	0.231233
41.25	0.231788
41.29	0.231278
41.33	0.229945
41.37	0.227443
41.41	0.224923
41.45	0.223146
41.49	0.219331
41.53	0.215591
41.57	0.214065
41.61	0.205678
41.65	0.204865
41.69	0.199802
41.73	0.19506
41.77	0.193083
41.81	0.188965
41.85	0.184035
41.89	0.179723
41.93	0.17252
41.97	0.167101
42.01	0.165813
42.05	0.161747
42.09	0.159131
42.13	0.155125
42.17	0.14989
42.21	0.14684
42.25	0.143139
42.29	0.140639
42.33	0.137339
42.37	0.135344
42.41	0.132452
42.45	0.128669
42.49	0.126736
42.53	0.125453
42.57	0.120941
42.61	0.12077
42.65	0.120656
42.69	0.118429
42.73	0.117359
42.77	0.115106
42.81	0.114181
42.85	0.114593
42.89	0.112231
42.93	0.109158
42.97	0.108148
43.01	0.110156
43.05	0.109972
43.09	0.108713
43.13	0.105247
43.17	0.103703
43.21	0.102928
43.25	0.102519
43.29	0.100703
43.33	0.100574
43.37	0.101694
43.41	0.098556
43.45	0.096691
43.49	0.097773
43.53	0.096497
43.56	0.097281
43.6	0.095371
43.64	0.092504
43.68	0.093206
43.72	0.091443
43.76	0.090014
43.8	0.08913
43.84	0.087871
43.88	0.08683
43.92	0.084821
43.96	0.083619
44	0.082501
44.04	0.077471
44.08	0.07834
44.12	0.080593
44.16	0.078862
44.2	0.076804
44.24	0.074533
44.28	0.074066
44.32	0.075292
44.36	0.071492
44.4	0.070153
44.44	0.070201
44.48	0.068418
44.52	0.070263
44.56	0.068605
44.6	0.0671
44.64	0.068608
44.68	0.069329
44.72	0.069772
44.76	0.066114
44.8	0.061867
44.84	0.059915
44.88	0.062032
44.92	0.064994
44.96	0.062923
45	0.063156
45.04	0.060427
45.08	0.060892
45.12	0.060514
45.16	0.058047
45.2	0.056364
45.24	0.057566
45.28	0.060316
45.32	0.058214
45.36	0.056431
45.4	0.057304
45.44	0.056299
45.48	0.058117
45.52	0.058213
45.56	0.055915
45.6	0.057167
45.64	0.05625
45.68	0.05713
45.72	0.056575
45.76	0.055341
45.8	0.052106
45.84	0.052258
45.88	0.057391
45.91	0.055048
45.95	0.054429
45.99	0.051596
46.03	0.051372
46.07	0.047508
46.11	0.049421
46.15	0.051205
46.19	0.053741
46.23	0.056058
46.27	0.053469
46.31	0.050936
46.35	0.051356
46.39	0.054058
46.44	0.058279
46.48	0.055264
46.52	0.054572
46.56	0.053125
46.6	0.054605
46.64	0.056961
46.68	0.056366
46.72	0.057752
46.76	0.058967
46.8	0.059654
46.84	0.062845
46.88	0.062897
46.92	0.06347
46.96	0.066517
47	0.071137
47.04	0.074746
47.08	0.076763
47.12	0.079848
47.16	0.084341
47.2	0.089786
47.23	0.093331
47.27	0.098978
47.31	0.10534
47.35	0.113405
47.39	0.12085
47.43	0.128625
47.47	0.137873
47.51	0.149318
47.55	0.160955
47.59	0.172699
47.63	0.18419
47.67	0.195797
47.71	0.209289
47.75	0.222857
47.79	0.238279
47.83	0.252597
47.87	0.267081
47.91	0.2809
47.95	0.295123
47.99	0.309016
48.03	0.322716
48.07	0.334707
48.11	0.34653
48.15	0.357928
48.19	0.368179
48.23	0.377538
48.27	0.384983
48.31	0.391534
48.35	0.397352
48.39	0.402192
48.43	0.404949
48.47	0.407201
48.51	0.408173
48.55	0.408407
48.59	0.407202
48.63	0.402982
48.67	0.39908
48.71	0.394593
48.75	0.391054
48.79	0.384878
48.83	0.375232
48.87	0.3663
48.91	0.359554
48.95	0.349661
48.99	0.338358
49.03	0.327954
49.07	0.321038
49.11	0.311926
49.15	0.299234
49.19	0.288471
49.23	0.278601
49.27	0.274534
49.31	0.267481
49.35	0.25515
49.39	0.246497
49.43	0.240152
49.47	0.233315
49.51	0.226028
49.55	0.21768
49.59	0.211253
49.62	0.206348
49.66	0.202838
49.7	0.1984
49.74	0.188039
49.78	0.181226
49.82	0.180569
49.86	0.178918
49.9	0.175054
49.94	0.169691
49.98	0.165558
50.02	0.163752
50.06	0.161466
50.1	0.156475
50.14	0.153587
50.18	0.149641
50.22	0.148891
50.26	0.148216
50.3	0.144874
50.34	0.144228
50.38	0.141653
50.42	0.141628
50.46	0.140637
50.5	0.136124
50.54	0.130514
50.58	0.128352
50.62	0.128942
50.66	0.130063
50.7	0.127392
50.74	0.124847
50.78	0.1219
50.82	0.121861
50.86	0.120661
50.9	0.118811
50.94	0.116413
50.98	0.115602
51.02	0.115237
51.06	0.113306
51.1	0.112883
51.14	0.109748
51.18	0.10841
51.22	0.108549
51.26	0.107735
51.3	0.107323
51.34	0.105189
51.38	0.104792
51.42	0.10476
51.46	0.103793
51.5	0.101107
51.54	0.099847
51.58	0.098129
51.62	0.102752
51.66	0.09991
51.7	0.097244
51.74	0.094334
51.78	0.093374
51.82	0.092832
51.86	0.091077
51.9	0.090512
51.94	0.091628
51.98	0.091188
52.02	0.089599
52.06	0.088265
52.1	0.08707
52.14	0.088337
52.18	0.089734
52.22	0.08851
52.26	0.087273
52.3	0.086262
52.34	0.086829
52.38	0.087727
52.42	0.087406
52.46	0.086671
52.5	0.086139
52.54	0.087364
52.58	0.088923
52.62	0.089571
52.66	0.089524
52.7	0.090218
52.74	0.092789
52.78	0.096188
52.82	0.098955
52.86	0.101131
52.9	0.103898
52.94	0.107586
52.98	0.112451
53.02	0.11701
53.06	0.122127
53.1	0.128101
53.14	0.134464
53.18	0.143006
53.22	0.150586
53.26	0.158777
53.3	0.169816
53.34	0.178015
53.38	0.187964
53.42	0.200638
53.46	0.210749
53.5	0.222602
53.53	0.23581
53.57	0.249727
53.61	0.26303
53.65	0.275253
53.69	0.28885
53.73	0.302294
53.77	0.313929
53.81	0.324456
53.85	0.335798
53.89	0.346671
53.93	0.355735
53.97	0.363999
54.01	0.37212
54.05	0.37744
54.09	0.381447
54.13	0.384778
54.17	0.387337
54.21	0.388377
54.25	0.387875
54.29	0.385615
54.33	0.382839
54.37	0.379411
54.41	0.373516
54.45	0.366109
54.49	0.359472
54.53	0.35125
54.57	0.341913
54.61	0.332297
54.65	0.321294
54.69	0.311291
54.73	0.300452
54.77	0.289288
54.81	0.278506
54.85	0.268128
54.89	0.258506
54.93	0.248122
54.97	0.239574
55.01	0.230498
55.05	0.221816
55.09	0.214245
55.13	0.206888
55.17	0.199936
55.21	0.193442
55.25	0.187337
55.29	0.181858
55.33	0.17618
55.37	0.171461
55.41	0.166913
55.45	0.162281
55.49	0.158302
55.53	0.154291
55.57	0.150183
55.61	0.146522
55.65	0.143478
55.69	0.139997
55.73	0.137061
55.77	0.133643
55.81	0.130761
55.85	0.128485
55.88	0.12431
55.92	0.122691
55.96	0.118779
56	0.116347
56.04	0.114314
56.08	0.111012
56.12	0.108358
56.16	0.10584
56.2	0.103922
56.24	0.101867
56.28	0.099887
56.32	0.096717
56.36	0.095454
56.4	0.094421
56.44	0.09332
56.48	0.094844
56.52	0.091862
56.56	0.093271
56.6	0.090034
56.64	0.086944
56.68	0.08477
56.72	0.082633
56.76	0.083182
56.8	0.083257
56.84	0.081158
56.88	0.080922
56.92	0.079157
56.96	0.079314
57	0.079096
57.04	0.077974
57.08	0.078514
57.12	0.077905
57.16	0.077738
57.2	0.077803
57.24	0.078329
57.28	0.078262
57.32	0.076635
57.36	0.079201
57.4	0.079575
57.44	0.081609
57.48	0.081864
57.52	0.083192
57.56	0.085996
57.6	0.087752
57.64	0.089505
57.68	0.089703
57.72	0.094846
57.76	0.099155
57.8	0.101692
57.84	0.105254
57.88	0.105571
57.92	0.113341
57.96	0.119428
58	0.122023
58.04	0.127841
58.08	0.13247
58.12	0.141015
58.16	0.147394
58.2	0.151966
58.24	0.15933
58.28	0.164922
58.32	0.173759
58.36	0.183264
58.4	0.187299
58.44	0.188508
58.48	0.192803
58.51	0.199086
58.55	0.201845
58.59	0.204007
58.63	0.206536
58.67	0.209619
58.71	0.2112
58.75	0.208591
58.79	0.208281
58.83	0.205223
58.87	0.203311
58.91	0.201075
58.95	0.194758
58.99	0.188528
59.03	0.182508
59.07	0.178921
59.11	0.176219
59.15	0.171478
59.19	0.164894
59.23	0.159554
59.27	0.154504
59.31	0.148702
59.35	0.143323
59.39	0.137758
59.43	0.13248
59.47	0.129078
59.51	0.124544
59.55	0.120931
59.59	0.116826
59.63	0.114146
59.67	0.112624
59.71	0.108223
59.75	0.105984
59.79	0.102236
59.83	0.099868
59.87	0.097349
59.91	0.094455
59.95	0.093543
59.99	0.090953
60.03	0.08911
60.07	0.087225
60.11	0.085826
60.15	0.084677
60.19	0.081521
60.23	0.081065
60.27	0.079356
60.31	0.079109
60.35	0.07799
60.39	0.076062
60.43	0.076286
60.47	0.075564
60.51	0.074672
60.55	0.072719
60.59	0.072781
60.63	0.07344
60.67	0.072173
60.71	0.072359
60.75	0.069991
60.79	0.070638
60.83	0.072086
60.86	0.070278
60.9	0.069837
60.94	0.069893
60.98	0.07018
61.02	0.07018
61.06	0.06966
61.1	0.070642
61.14	0.069784
61.18	0.070784
61.22	0.073491
61.26	0.072656
61.3	0.071946
61.34	0.0727
61.38	0.074942
61.42	0.076219
61.46	0.076337
61.5	0.077332
61.54	0.079933
61.58	0.080397
61.62	0.080944
61.66	0.082119
61.7	0.082491
61.74	0.084078
61.78	0.086707
61.82	0.086799
61.86	0.087107
61.9	0.087684
61.94	0.089729
61.98	0.093484
62.02	0.094663
62.06	0.094282
62.1	0.094277
62.14	0.095471
62.18	0.096176
62.22	0.096848
62.26	0.096664
62.3	0.096045
62.34	0.096342
62.38	0.096367
62.42	0.094895
62.46	0.092641
62.5	0.092607
62.54	0.0922
62.58	0.090274
62.62	0.088979
62.66	0.086695
62.7	0.084847
62.74	0.083528
62.78	0.081476
62.82	0.080004
62.86	0.078269
62.9	0.075957
62.94	0.075355
62.98	0.074389
63.02	0.07301
63.06	0.070889
63.1	0.069317
63.14	0.068927
63.18	0.068028
63.22	0.065967
63.26	0.064885
63.3	0.064561
63.34	0.064287
63.38	0.062717
63.42	0.060765
63.46	0.060816
63.5	0.061216
63.53	0.061189
63.57	0.060375
63.61	0.057574
63.65	0.057299
63.69	0.058193
63.73	0.057284
63.77	0.056776
63.81	0.055882
63.85	0.056064
63.89	0.056218
63.93	0.055759
63.97	0.055353
64.01	0.053773
64.05	0.054358
64.09	0.056113
64.13	0.055135
64.17	0.053395
64.21	0.053059
64.25	0.053688
64.29	0.054151
64.33	0.054146
64.37	0.053254
64.41	0.053175
64.45	0.053714
64.49	0.05365
64.53	0.053416
64.57	0.052579
64.61	0.052677
64.65	0.053466
64.69	0.053182
64.73	0.052001
64.77	0.051333
64.81	0.051287
64.85	0.053182
64.89	0.054138
64.93	0.052723
64.97	0.051576
65.01	0.051387
65.05	0.051779
65.09	0.052791
65.13	0.051761
65.17	0.051573
65.21	0.051996
65.25	0.052281
65.29	0.052001
65.33	0.050714
65.37	0.050918
65.41	0.051202
65.45	0.051787
65.49	0.051066
65.53	0.04938
65.57	0.048479
65.61	0.048372
65.65	0.048377
65.69	0.048056
65.73	0.047044
65.77	0.045739
65.81	0.045902
65.85	0.046457
65.89	0.045734
65.92	0.042754
65.96	0.043505
66	0.043583
66.04	0.044291
66.08	0.042801
66.12	0.041666
66.16	0.041828
66.2	0.042021
66.24	0.041238
66.28	0.039694
66.32	0.04072
66.36	0.040503
66.4	0.041686
66.44	0.039693
66.48	0.039136
66.52	0.038891
66.56	0.038708
66.6	0.038628
66.64	0.038616
66.68	0.038027
66.72	0.037263
66.76	0.03698
66.8	0.03817
66.84	0.03803
66.88	0.036665
66.92	0.038836
66.96	0.04008
67	0.038544
67.04	0.037012
67.08	0.036993
67.12	0.037724
67.16	0.038671
67.2	0.038326
67.24	0.037337
67.28	0.038232
67.32	0.037968
67.36	0.038584
67.4	0.038152
67.44	0.037549
67.48	0.038446
67.52	0.039172
67.56	0.038008
67.6	0.036434
67.64	0.035948
67.68	0.036159
67.72	0.039215
67.76	0.039163
67.8	0.037885
67.84	0.0368
67.88	0.036775
67.92	0.037193
67.96	0.037306
68	0.036054
68.04	0.035834
68.08	0.035927
68.12	0.03636
68.16	0.035054
68.2	0.033786
68.24	0.034877
68.28	0.035748
68.32	0.036205
68.36	0.03533
68.4	0.034259
68.44	0.034217
68.48	0.033786
68.51	0.033954
68.55	0.033789
68.59	0.033588
68.63	0.032964
68.67	0.034054
68.71	0.034545
68.75	0.034602
68.79	0.033305
68.83	0.043287
68.87	0.032768
68.91	0.033506
68.95	0.033442
68.99	0.032755
69.03	0.034132
69.07	0.035111
69.11	0.034026
69.15	0.033193
69.19	0.03389
69.23	0.035008
69.27	0.036249
69.31	0.035458
69.35	0.033373
69.39	0.033721
69.43	0.034807
69.47	0.035595
69.51	0.035743
69.55	0.035337
69.59	0.035472
69.63	0.035439
69.67	0.035241
69.71	0.03515
69.75	0.034433
69.79	0.035644
69.83	0.037492
69.87	0.037183
69.91	0.035943
69.95	0.034982
69.99	0.035643
70.03	0.036883
70.07	0.036905
70.11	0.036527
70.15	0.03711
70.19	0.037364
70.23	0.038008
70.27	0.037641
70.31	0.036948
70.35	0.038149
70.39	0.039181
70.43	0.038113
70.47	0.036489
70.51	0.035463
70.55	0.035362
70.59	0.037365
70.63	0.037514
70.67	0.037976
70.71	0.038166
70.75	0.03722
70.79	0.036686
70.83	0.036964
70.86	0.036936
70.9	0.037127
70.94	0.03718
70.98	0.037434
71.02	0.036852
71.06	0.036804
71.1	0.037531
71.14	0.037808
71.19	0.038511
71.23	0.037093
71.27	0.039073
71.31	0.037174
71.35	0.038078
71.39	0.036848
71.43	0.039206
71.47	0.038393
71.51	0.03766
71.55	0.037758
71.59	0.038203
71.63	0.038469
71.67	0.038607
71.71	0.038748
71.75	0.038261
71.79	0.038111
71.83	0.038484
71.87	0.037655
71.91	0.037317
71.95	0.03712
71.99	0.036317
72.03	0.036935
72.07	0.036936
72.11	0.03674
72.15	0.037573
72.19	0.036978
72.23	0.036554
72.27	0.036531
72.31	0.036086
72.35	0.036632
72.39	0.036618
72.43	0.036939
72.47	0.036681
72.51	0.036399
72.55	0.035685
72.59	0.034589
72.63	0.034487
72.67	0.034855
72.71	0.034674
72.75	0.032973
72.79	0.032803
72.83	0.032827
72.86	0.032655
72.9	0.033451
72.94	0.031959
72.98	0.031961
73.02	0.032977
73.06	0.031698
73.1	0.033683
73.14	0.032352
73.18	0.031131
73.22	0.03296
73.26	0.032463
73.3	0.032413
73.34	0.031556
73.38	0.030746
73.42	0.031013
73.46	0.032716
73.5	0.031778
73.54	0.031743
73.58	0.031739
73.62	0.031128
73.66	0.032184
73.7	0.032251
73.74	0.032026
73.78	0.031387
73.82	0.031869
73.86	0.032795
73.9	0.0314
73.94	0.030762
73.98	0.03188
74.02	0.031417
74.06	0.033452
74.1	0.032101
74.14	0.030576
74.18	0.031667
74.22	0.03054
74.26	0.031984
74.3	0.031811
74.34	0.031141
74.38	0.031189
74.42	0.031638
74.46	0.032628
74.5	0.031697
74.54	0.030794
74.58	0.030784
74.62	0.031302
74.66	0.031803
74.7	0.031157
74.74	0.030442
74.78	0.030939
74.82	0.031427
74.86	0.030171
74.9	0.030076
74.94	0.030538
74.98	0.029674
75.02	0.031822
75.06	0.029926
75.1	0.028844
75.14	0.030306
75.17	0.029403
75.21	0.02964
75.25	0.029484
75.29	0.029167
75.33	0.029518
75.37	0.028364
75.41	0.029303
75.45	0.028675
75.49	0.027683
75.53	0.028314
75.57	0.027856
75.61	0.027751
75.65	0.027047
75.69	0.026612
75.73	0.026368
75.77	0.026167
75.81	0.026087
75.85	0.025761
75.89	0.025959
75.93	0.024766
75.97	0.025393
76.01	0.02479
76.05	0.024402
76.09	0.024894
76.13	0.024138
76.17	0.024413
76.21	0.024242
76.25	0.022878
76.29	0.022972
76.33	0.024317
76.37	0.02363
76.41	0.024164
76.45	0.023262
76.49	0.022782
76.53	0.022832
76.57	0.023546
76.61	0.022428
76.65	0.022255
76.69	0.022956
76.73	0.023217
76.77	0.022621
76.81	0.022314
76.85	0.023106
76.89	0.022947
76.93	0.023634
76.97	0.023567
77.01	0.022268
77.05	0.022805
77.09	0.022972
77.13	0.023047
77.17	0.023003
77.21	0.022856
77.25	0.022758
77.29	0.022863
77.33	0.024296
77.37	0.02473
77.41	0.023732
77.45	0.023203
77.49	0.023669
77.53	0.024476
77.57	0.024125
77.61	0.023809
77.65	0.02451
77.69	0.024883
77.73	0.024514
77.77	0.024264
77.81	0.024862
77.84	0.025509
77.88	0.026695
77.92	0.025794
77.96	0.024603
78	0.025587
78.04	0.025453
78.08	0.025655
78.12	0.026202
78.16	0.026153
78.2	0.02656
78.24	0.026713
78.28	0.027107
78.32	0.0264
78.36	0.025861
78.4	0.026955
78.44	0.027165
78.48	0.027363
78.52	0.027494
78.56	0.027572
78.6	0.027768
78.64	0.027684
78.68	0.027915
78.72	0.028031
78.76	0.02864
78.8	0.028559
78.84	0.028843
78.88	0.028959
78.92	0.029524
78.96	0.029893
79	0.029386
79.04	0.029512
79.08	0.02938
79.12	0.029153
79.16	0.029508
79.2	0.030488
79.24	0.030518
79.28	0.030945
79.32	0.030575
79.36	0.030765
79.4	0.030789
79.44	0.031269
79.48	0.031267
79.52	0.03118
79.56	0.031423
[truncated: 116 more rows]
