# Supplementary material for: Polyubiquitin architecture editing on collided ribosomes maintains persistent RQC activity
Source: EMBO J. 2025 Sep 16;44(21):6051–77. doi: 10.1038/s44318-025-00568-0 (PMC12583759; doi:10.1038/s44318-025-00568-0)
Supplement: Supplementary file 9 — Source data Fig. 7 [file 44318_2025_568_MOESM9_ESM.zip]

Archive with 16 entries (13 files):
- Figure7/
- __MACOSX/._Figure7
- Figure7/.DS_Store
- __MACOSX/Figure7/._.DS_Store
- Figure7/7B/
- __MACOSX/Figure7/._7B
- Figure7/7A/
- __MACOSX/Figure7/._7A
- Figure7/7B/Fig.7B_260nm.xlsx
- __MACOSX/Figure7/7B/._Fig.7B_260nm.xlsx
- Figure7/7B/Fig.7B.pdf
- __MACOSX/Figure7/7B/._Fig.7B.pdf
- Figure7/7A/Fig.7A.pdf
- __MACOSX/Figure7/7A/._Fig.7A.pdf
- Figure7/7A/Fig.7A_260nm.csv
- __MACOSX/Figure7/7A/._Fig.7A_260nm.csv
