# Supplementary material for: Polyubiquitin architecture editing on collided ribosomes maintains persistent RQC activity
Source: EMBO J. 2025 Sep 16;44(21):6051–77. doi: 10.1038/s44318-025-00568-0 (PMC12583759; doi:10.1038/s44318-025-00568-0)
Supplement: Supplementary file 9 — Source data Fig. 7 [file 44318_2025_568_MOESM9_ESM.zip › Figure7/7B/Fig.7B_260nm.xlsx]

## Sheet: Sheet1
-RQT			+RQT + ATP
Position(mm)	Absorbance		Position(mm)	Absorbance
0	0.316993		0	0.231102
0.06	0.321129		0.06	0.252279
0.1	0.326009		0.1	0.285177
0.14	0.348273		0.14	1.55463
0.18	0.344146		0.18	0.877937
0.22	0.338108		0.22	0.481983
0.26	0.333747		0.26	0.453179
0.3	0.33087		0.3	0.414393
0.34	0.328793		0.34	0.378679
0.38	0.327048		0.38	0.327801
0.42	0.325587		0.42	0.300178
0.46	0.325724		0.46	0.32094
0.49	0.326309		0.5	2.20422
0.53	0.328279		0.54	0.27897
0.57	0.330129		0.58	0.207996
0.61	0.329989		0.61	0.195357
0.65	0.320358		0.65	0.182647
0.69	0.313706		0.69	0.166113
0.73	0.367075		0.73	0.242013
0.77	0.357341		0.77	2.77898
0.81	0.349826		0.81	0.57686
0.85	0.342995		0.85	0.337957
0.89	0.33832		0.89	0.282303
0.93	0.33502		0.93	0.262038
0.97	0.331499		0.97	0.230028
1.01	0.328199		1.01	0.221053
1.05	0.324445		1.05	0.955099
1.09	0.319605		1.09	1.54494
1.13	0.311707		1.13	0.377117
1.17	0.314232		1.17	0.290153
1.21	0.37811		1.21	0.256494
1.25	0.374451		1.25	0.234081
1.29	0.361722		1.29	0.204142
1.33	0.350241		1.33	0.222607
1.37	0.342163		1.37	0.330634
1.41	0.3362		1.41	0.28295
1.45	0.332078		1.45	0.259622
1.49	0.329095		1.49	0.2401
1.53	0.32682		1.53	0.215478
1.57	0.320751		1.57	0.285271
1.61	0.335083		1.61	0.298498
1.65	0.337216		1.65	0.266781
1.69	0.331785		1.69	0.244885
1.73	0.330708		1.73	0.216291
1.77	0.330056		1.77	0.226763
1.81	0.328432		1.81	0.89078
1.85	0.320776		1.85	0.377682
1.89	0.322276		1.89	0.295781
1.93	0.384048		1.93	0.270638
1.97	0.369504		1.97	0.245825
2.01	0.358384		2.01	0.239464
2.05	0.350267		2.05	0.312713
2.09	0.344725		2.09	0.271751
2.13	0.340695		2.13	0.301036
2.17	0.337689		2.17	0.326858
2.21	0.335044		2.21	0.38517
2.25	0.324717		2.25	0.355963
2.29	0.354064		2.29	0.321116
2.33	0.367441		2.33	0.299833
2.37	0.357887		2.37	0.327848
2.41	0.349999		2.41	0.332032
2.45	0.344563		2.45	0.306683
2.49	0.340738		2.49	0.296794
2.53	0.338089		2.53	0.282869
2.57	0.333853		2.57	0.287359
2.61	0.32521		2.61	0.438036
2.65	0.351322		2.65	0.351425
2.69	0.385104		2.69	0.333255
2.73	0.370123		2.73	0.314355
2.77	0.358516		2.77	0.306781
2.81	0.351112		2.81	0.366804
2.85	0.346119		2.85	0.392517
2.88	0.342394		2.89	0.35829
2.92	0.339606		2.93	0.339471
2.96	0.332683		2.96	0.318926
3	0.356691		3	0.393331
3.04	0.353984		3.04	0.358606
3.08	0.347793		3.08	0.335099
3.12	0.343592		3.12	0.315024
3.16	0.340653		3.16	0.37142
3.2	0.33306		3.2	0.373749
3.24	0.35866		3.24	0.35038
3.28	0.356283		3.28	0.320674
3.32	0.349495		3.32	0.370544
3.36	0.344974		3.36	0.365239
3.4	0.341553		3.4	0.342096
3.44	0.336625		3.44	0.317035
3.48	0.331443		3.48	0.320362
3.52	0.377296		3.52	0.816066
3.56	0.367617		3.56	0.396856
3.6	0.357555		3.6	0.343111
3.64	0.35096		3.64	0.320693
3.68	0.346432		3.68	0.299017
3.72	0.343191		3.72	0.301494
3.76	0.336737		3.76	0.432942
3.8	0.336235		3.8	0.368611
3.84	0.378962		3.84	0.346615
3.88	0.368019		3.88	0.322713
3.92	0.357829		3.92	0.31199
3.96	0.351193		3.96	0.348789
4	0.346675		4	0.45686
4.04	0.343436		4.04	0.367234
4.08	0.335484		4.08	0.34607
4.12	0.33508		4.12	0.318727
4.16	0.381092		4.16	0.313777
4.2	0.369808		4.2	0.530061
4.24	0.359496		4.24	2.49388
4.28	0.352564		4.28	0.284128
4.32	0.347684		4.32	0.194882
4.36	0.344112		4.36	0.207228
4.4	0.338335		4.4	0.255273
4.44	0.331805		4.44	0.321685
4.48	0.379307		4.48	0.420356
4.52	0.369298		4.52	0.37775
4.56	0.359035		4.56	0.347351
4.6	0.352251		4.6	0.295071
4.64	0.347707		4.64	0.263638
4.68	0.344243		4.68	0.360619
4.72	0.336209		4.72	0.384758
4.76	0.356243		4.76	0.313183
4.8	0.35241		4.8	0.298313
4.84	0.346688		4.84	0.308498
4.88	0.34313		4.88	0.31731
4.92	0.340175		4.92	0.305716
4.96	0.332248		4.96	0.296147
5	0.331482		5	0.348521
5.04	0.377144		5.04	0.349225
5.08	0.392543		5.08	0.328384
5.12	0.374444		5.12	0.303645
5.16	0.361808		5.16	0.301586
5.2	0.354117		5.2	0.413314
5.23	0.348271		5.24	0.403376
5.27	0.344085		5.28	0.350396
5.31	0.340471		5.31	0.335
5.35	0.332302		5.35	0.316216
5.39	0.332988		5.39	0.316298
5.43	0.340813		5.43	0.511063
5.47	0.411831		5.47	2.32194
5.51	0.384381		5.51	0.264777
5.55	0.367569		5.55	0.182146
5.59	0.357337		5.59	0.180779
5.63	0.350517		5.63	0.235942
5.67	0.34583		5.67	0.307673
5.71	0.342255		5.71	0.333163
5.75	0.335507		5.75	1.46803
5.79	0.358656		5.79	1.77671
5.83	0.350873		5.83	0.213619
5.87	0.345248		5.87	0.156707
5.91	0.341729		5.91	0.141097
5.95	0.337867		5.95	0.123923
5.99	0.331714		5.99	0.126098
6.03	0.373802		6.03	0.318024
6.07	0.36696		6.07	2.9575
6.11	0.356654		6.11	0.29639
6.15	0.350233		6.15	0.210382
6.19	0.366371		6.19	0.193945
6.23	0.479835		6.23	0.171169
6.27	0.496483		6.27	0.16875
6.31	0.489924		6.31	0.161431
6.35	0.46269		6.35	1.87158
6.39	0.719379		6.39	0.685259
6.43	2.10882		6.43	0.521098
6.47	1.26296		6.47	0.559214
6.51	1.26862		6.51	0.425716
6.55	1.27167		6.55	1.61425
6.59	1.27409		6.59	7.71522
6.63	1.28216		6.63	7.9737
6.67	1.28052		6.67	8.09201
6.71	1.28257		6.71	8.15701
6.75	1.28371		6.75	8.20009
6.79	1.29359		6.79	8.2345
6.83	1.28777		6.83	8.25961
6.87	1.27874		6.87	8.28512
6.91	1.2828		6.91	8.30274
6.95	1.28427		6.95	8.30956
6.99	1.28548		6.99	8.31776
7.03	1.28283		7.03	8.32827
7.07	1.28497		7.07	8.33548
7.11	1.28464		7.11	8.33915
7.15	1.28499		7.15	8.3454
7.19	1.29034		7.19	8.34953
7.23	1.29549		7.23	8.35469
7.27	1.28862		7.27	8.3591
7.31	1.28791		7.31	8.35548
7.35	1.29135		7.35	8.35178
7.39	1.29959		7.39	8.3514
7.43	1.29663		7.43	8.34601
7.47	1.2924		7.47	8.34248
7.51	1.28845		7.51	8.32614
7.55	1.28561		7.55	8.31718
7.59	1.28208		7.59	8.30572
7.63	1.27932		7.63	8.28951
7.67	1.27554		7.67	8.26862
7.71	1.27101		7.71	8.24496
7.75	1.26821		7.75	8.21499
7.79	1.26448		7.79	8.18644
7.83	1.26095		7.83	8.15502
7.86	1.25803		7.87	8.12322
7.9	1.2525		7.91	8.08241
7.94	1.24936		7.95	8.03935
7.98	1.24828		7.99	7.999
8.02	1.23948		8.03	7.9554
8.06	1.23242		8.07	7.91881
8.1	1.22635		8.11	7.85795
8.14	1.22276		8.15	7.80937
8.18	1.21539		8.19	7.761
8.22	1.20804		8.23	7.70867
8.26	1.19963		8.27	7.66112
8.3	1.19117		8.31	7.60537
8.34	1.18559		8.35	7.54915
8.38	1.17828		8.39	7.49154
8.42	1.17146		8.43	7.42923
8.46	1.16767		8.47	7.34689
8.5	1.15491		8.51	7.25486
8.54	1.14692		8.55	7.2499
8.58	1.13881		8.59	7.19714
8.62	1.12773		8.63	7.13176
8.66	1.11733		8.67	7.05696
8.7	1.1101		8.71	6.99272
8.74	1.09579		8.75	6.92251
8.78	1.08533		8.79	6.85054
8.82	1.0732		8.83	6.7714
8.86	1.06255		8.87	6.71021
8.9	1.0474		8.9	6.64443
8.94	1.03798		8.94	6.59393
8.98	1.02505		8.98	6.51561
9.02	1.01164		9.02	6.42742
9.06	0.997377		9.06	6.35475
9.1	0.986049		9.1	6.27222
9.14	0.97616		9.14	6.19095
9.18	0.964189		9.18	6.1073
9.22	0.94482		9.22	6.01547
9.26	0.929317		9.26	5.93666
9.3	0.918502		9.3	5.89524
9.34	0.904011		9.34	5.84345
9.38	0.881343		9.38	5.73307
9.42	0.862452		9.42	5.63386
9.46	0.847085		9.46	5.53751
9.5	0.833398		9.5	5.44838
9.54	0.817659		9.54	5.36044
9.58	0.801294		9.58	5.26637
9.62	0.787833		9.62	5.17162
9.66	0.773419		9.66	5.07176
9.7	0.757177		9.7	4.97338
9.74	0.744426		9.74	4.88585
9.78	0.729434		9.78	4.78593
9.82	0.714196		9.82	4.69119
9.86	0.702564		9.86	4.60438
9.9	0.686592		9.9	4.51999
9.94	0.673352		9.94	4.42795
9.98	0.660492		9.98	4.32493
10.02	0.647637		10.02	4.24016
10.06	0.632191		10.06	4.15869
10.1	0.621831		10.1	4.07645
10.14	0.608554		10.14	3.97869
10.18	0.594813		10.18	3.89366
10.22	0.580925		10.22	3.81149
10.26	0.569199		10.26	3.73358
10.29	0.5589		10.3	3.64307
10.33	0.547034		10.34	3.55976
10.37	0.534775		10.38	3.48705
10.41	0.528427		10.42	3.4146
10.45	0.519399		10.46	3.33544
10.49	0.506406		10.5	3.25429
10.53	0.492063		10.54	3.17594
10.57	0.477821		10.58	3.102
10.61	0.470146		10.62	3.01857
10.65	0.460725		10.66	2.94954
10.69	0.450033		10.7	2.87591
10.73	0.439619		10.74	2.80753
10.77	0.429516		10.78	2.73422
10.81	0.419382		10.82	2.64553
10.85	0.411694		10.86	2.55279
10.89	0.403825		10.9	2.49762
10.93	0.392296		10.94	2.42423
10.97	0.382738		10.98	2.33898
11.01	0.378052		11.02	2.26033
11.05	0.381165		11.06	2.18911
11.09	0.365658		11.1	2.12568
11.13	0.358707		11.14	2.07206
11.17	0.352114		11.18	2.00899
11.21	0.343801		11.22	1.95603
11.25	0.333783		11.26	1.90091
11.29	0.325394		11.29	1.8427
11.33	0.317334		11.33	1.78835
11.37	0.309438		11.37	1.73402
11.41	0.303847		11.41	1.71646
11.45	0.296867		11.45	1.6956
11.49	0.28938		11.49	1.62554
11.53	0.281581		11.53	1.55635
11.57	0.275024		11.57	1.50476
11.61	0.269811		11.61	1.46126
11.65	0.263755		11.65	1.41957
11.69	0.257942		11.69	1.38244
11.73	0.252966		11.73	1.34252
11.77	0.246747		11.77	1.30229
11.81	0.237733		11.81	1.26588
11.85	0.229787		11.85	1.22973
11.89	0.225015		11.89	1.19274
11.93	0.221376		11.93	1.16465
11.97	0.219764		11.97	1.13327
12.01	0.21107		12.01	1.10897
12.05	0.206817		12.05	1.08834
12.09	0.197939		12.09	1.04669
12.13	0.19155		12.13	1.01503
12.17	0.189045		12.17	0.984729
12.21	0.184451		12.21	0.957335
12.25	0.178448		12.25	0.93527
12.29	0.1763		12.29	0.90062
12.33	0.171295		12.33	0.874418
12.37	0.165137		12.37	0.852864
12.41	0.161145		12.41	0.830243
12.45	0.158886		12.45	0.807164
12.49	0.154585		12.49	0.785404
12.53	0.149538		12.53	0.765078
12.57	0.147397		12.57	0.751471
12.61	0.142536		12.61	0.730983
12.65	0.136937		12.65	0.709228
12.69	0.130691		12.69	0.692716
12.73	0.129132		12.73	0.677404
12.77	0.125595		12.77	0.659734
12.81	0.126561		12.81	0.640002
12.84	0.123965		12.85	0.623846
12.88	0.1197		12.89	0.610682
12.92	0.115215		12.93	0.597223
12.96	0.112477		12.97	0.580851
13	0.109108		13.01	0.567364
13.04	0.106142		13.05	0.556538
13.08	0.104786		13.09	0.544002
13.12	0.101269		13.13	0.530535
13.16	0.098823		13.17	0.518991
13.2	0.097551		13.21	0.510421
13.24	0.096423		13.25	0.499901
13.28	0.094804		13.29	0.488316
13.32	0.092665		13.33	0.478736
13.36	0.090501		13.37	0.46557
13.4	0.086554		13.41	0.454651
13.44	0.083521		13.45	0.445436
13.48	0.081828		13.49	0.436442
13.52	0.080632		13.53	0.428291
13.56	0.079573		13.57	0.421647
13.6	0.078561		13.61	0.413368
13.64	0.076156		13.65	0.40208
13.68	0.073482		13.69	0.392465
13.72	0.071533		13.73	0.383794
13.76	0.070318		13.77	0.375935
13.8	0.068392		13.81	0.367448
13.84	0.066806		13.85	0.360236
13.88	0.06578		13.89	0.352227
13.92	0.063142		13.93	0.344072
13.96	0.061806		13.96	0.337977
14	0.06112		14	0.331647
14.04	0.059833		14.04	0.326042
14.08	0.058331		14.08	0.319677
14.12	0.057123		14.12	0.313579
14.16	0.055749		14.16	0.305504
14.2	0.054127		14.2	0.299055
14.24	0.053447		14.24	0.291447
14.28	0.051425		14.28	0.286007
14.32	0.050194		14.32	0.281985
14.36	0.049247		14.36	0.276612
14.4	0.047426		14.4	0.270702
14.44	0.04579		14.44	0.267456
14.48	0.04513		14.48	0.264469
14.52	0.044705		14.52	0.257878
14.56	0.043672		14.56	0.2536
14.6	0.042672		14.6	0.249971
14.64	0.041654		14.64	0.242597
14.68	0.039822		14.68	0.235997
14.72	0.038469		14.72	0.234375
14.76	0.037768		14.76	0.231576
14.8	0.037382		14.8	0.228563
14.84	0.036419		14.84	0.221234
14.88	0.034936		14.88	0.214537
14.92	0.034004		14.92	0.213577
14.96	0.033605		14.96	0.210639
15	0.033133		15	0.205188
15.04	0.032561		15.04	0.203053
15.08	0.032077		15.08	0.202642
15.12	0.031117		15.12	0.2
15.16	0.030508		15.16	0.19938
15.19	0.030091		15.2	0.197816
15.23	0.029164		15.24	0.195125
15.27	0.028602		15.28	0.194604
15.31	0.028095		15.32	0.192442
15.35	0.027754		15.36	0.189062
15.39	0.027323		15.4	0.189622
15.43	0.026463		15.44	0.187393
15.47	0.025627		15.48	0.186557
15.51	0.024852		15.52	0.185024
15.55	0.024927		15.56	0.182903
15.59	0.024457		15.6	0.182579
15.63	0.023659		15.64	0.186847
15.67	0.023076		15.68	0.182314
15.71	0.022509		15.72	0.187944
15.75	0.02219		15.76	0.178586
15.79	0.021532		15.8	0.178423
15.83	0.020805		15.84	0.177764
15.87	0.020196		15.88	0.177556
15.91	0.019934		15.92	0.176962
15.95	0.019598		15.96	0.177304
15.99	0.019217		16	0.176361
16.03	0.018752		16.04	0.176212
16.07	0.018564		16.08	0.176689
16.11	0.018899		16.12	0.175019
16.15	0.019696		16.16	0.174656
16.19	0.01935		16.2	0.175742
16.23	0.018326		16.23	0.175086
16.27	0.017416		16.28	0.176103
16.31	0.017016		16.31	0.176568
16.35	0.016706		16.35	0.177621
16.39	0.016561		16.39	0.178036
16.43	0.016154		16.43	0.178491
16.47	0.015596		16.47	0.178803
16.51	0.015671		16.51	0.181246
16.55	0.01538		16.55	0.18141
16.59	0.01501		16.59	0.184034
16.63	0.014132		16.63	0.18632
16.67	0.013656		16.67	0.188036
16.71	0.013404		16.71	0.188213
16.75	0.013005		16.75	0.188959
16.79	0.012442		16.79	0.19143
16.83	0.012334		16.83	0.193681
16.87	0.013575		16.87	0.194662
16.91	0.013478		16.91	0.199937
16.95	0.01314		16.95	0.198563
16.99	0.012942		16.99	0.203915
17.03	0.011355		17.03	0.203897
17.07	0.010732		17.07	0.203839
17.11	0.010689		17.11	0.206534
17.15	0.010319		17.15	0.208097
17.19	0.009902		17.19	0.209517
17.23	0.009912		17.23	0.212936
17.27	0.009531		17.27	0.215558
17.31	0.009479		17.31	0.218577
17.35	0.009213		17.35	0.220143
17.39	0.008695		17.39	0.222001
17.43	0.008454		17.43	0.224208
17.47	0.008292		17.47	0.227664
17.51	0.008053		17.51	0.231033
17.55	0.007479		17.55	0.232865
17.59	0.007268		17.59	0.235757
17.63	0.007137		17.63	0.237404
17.67	0.006953		17.67	0.239134
17.71	0.006505		17.71	0.242097
17.75	0.006042		17.75	0.243929
17.79	0.006063		17.79	0.246308
17.82	0.006028		17.83	0.249332
17.86	0.006038		17.87	0.250818
17.9	0.005535		17.91	0.252727
17.94	0.005414		17.95	0.25539
17.98	0.005509		17.99	0.25628
18.02	0.005197		18.03	0.257251
18.06	0.004907		18.07	0.260835
18.1	0.004747		18.11	0.264203
18.14	0.007903		18.15	0.262653
18.18	0.020739		18.19	0.261624
18.22	0.005144		18.23	0.262356
18.26	0.010465		18.27	0.265568
18.3	0.009363		18.31	0.26421
18.34	0.006947		18.35	0.266093
18.38	0.007001		18.39	0.266587
18.42	0.005845		18.43	0.267903
18.46	0.004953		18.47	0.269417
18.5	0.00483		18.51	0.269614
18.54	0.004251		18.55	0.270676
18.58	0.003706		18.59	0.271788
18.62	0.003584		18.63	0.272461
18.66	0.003561		18.67	0.273882
18.7	0.003026		18.71	0.274964
18.74	0.002422		18.75	0.276464
18.78	0.00221		18.79	0.27814
18.82	0.00187		18.83	0.279421
18.86	0.001984		18.87	0.282221
18.9	0.002172		18.91	0.284848
18.94	0.00182		18.94	0.287103
18.98	0.001804		18.98	0.289554
19.02	0.001738		19.02	0.291814
19.06	0.0018		19.06	0.295401
19.1	0.001821		19.1	0.299675
19.14	0.002035		19.14	0.303129
19.18	0.001878		19.18	0.306925
19.22	0.00203		19.22	0.310206
19.26	0.002136		19.26	0.314121
19.3	0.002136		19.3	0.318422
19.34	0.002795		19.34	0.322325
19.38	0.003152		19.38	0.327012
19.42	0.003545		19.42	0.330666
19.46	0.003781		19.46	0.335437
19.5	0.003726		19.5	0.339458
19.54	0.004002		19.54	0.343801
19.58	0.004311		19.58	0.347587
19.62	0.004879		19.62	0.350427
19.66	0.005586		19.66	0.353995
19.7	0.006022		19.7	0.357295
19.74	0.00626		19.74	0.359909
19.78	0.006252		19.78	0.361334
19.82	0.006691		19.82	0.364418
19.86	0.007488		19.86	0.364841
19.9	0.008336		19.9	0.365949
19.94	0.008355		19.94	0.36655
19.98	0.00824		19.98	0.365513
20.02	0.008498		20.02	0.365035
20.06	0.008785		20.06	0.366075
20.1	0.009004		20.1	0.360936
20.14	0.009264		20.14	0.360058
20.18	0.00936		20.18	0.358466
20.21	0.009718		20.22	0.354763
20.25	0.009862		20.26	0.352954
20.29	0.010286		20.3	0.348058
20.33	0.010354		20.34	0.344732
20.37	0.010435		20.38	0.339611
20.41	0.010575		20.42	0.334816
20.45	0.01086		20.46	0.330938
20.49	0.010624		20.5	0.324405
20.53	0.010317		20.54	0.319822
20.57	0.010444		20.58	0.3124
20.61	0.010749		20.62	0.306533
20.65	0.010671		20.66	0.301403
20.69	0.010581		20.7	0.294473
20.73	0.009638		20.74	0.28777
20.77	0.00948		20.78	0.281785
20.81	0.009598		20.82	0.275128
20.85	0.009461		20.86	0.268377
20.89	0.009012		20.9	0.262378
20.93	0.008406		20.94	0.256997
20.97	0.008263		20.98	0.25089
21.01	0.007908		21.02	0.245075
21.05	0.007503		21.06	0.240153
21.09	0.007127		21.1	0.23424
21.13	0.006856		21.14	0.229198
21.17	0.006787		21.18	0.223025
21.21	0.006719		21.22	0.218799
21.25	0.006357		21.26	0.214786
21.29	0.005447		21.29	0.210194
21.33	0.005289		21.33	0.204662
21.37	0.00518		21.37	0.201097
21.41	0.004702		21.41	0.198773
21.45	0.004753		21.45	0.193694
21.49	0.003994		21.49	0.190055
21.53	0.003914		21.53	0.185942
21.57	0.003865		21.57	0.182748
21.61	0.003141		21.61	0.180405
21.65	0.00347		21.65	0.176859
21.7	0.002781		21.69	0.175002
21.73	0.002644		21.73	0.172066
21.77	0.002723		21.77	0.169351
21.81	0.003121		21.81	0.165322
21.85	0.002683		21.85	0.166415
21.89	0.003316		21.89	0.162006
21.93	0.002717		21.93	0.161238
21.97	0.002111		21.97	0.158391
22.01	0.002029		22.01	0.156053
22.05	0.001081		22.05	0.156008
22.09	0.000163		22.09	0.154205
22.13	0.000737		22.13	0.152753
22.17	0.000692		22.17	0.151975
22.21	0.000573		22.21	0.150493
22.25	-0.000241		22.25	0.148123
22.29	0.000136		22.29	0.149004
22.33	4e-05		22.33	0.144516
22.37	0.000481		22.37	0.14107
22.41	-0.000517		22.41	0.140661
22.45	-0.001125		22.45	0.13998
22.49	-0.000407		22.49	0.139519
22.53	-0.000207		22.53	0.139389
22.57	-0.0009		22.57	0.136044
22.61	-0.001303		22.61	0.134298
22.65	-0.001397		22.65	0.133699
22.69	-0.001492		22.69	0.132612
22.73	-0.001034		22.73	0.132342
22.77	-0.002096		22.77	0.13267
22.81	-0.002083		22.81	0.132486
22.85	-0.002385		22.85	0.132838
22.89	-0.002364		22.89	0.131747
22.93	-0.002184		22.93	0.131996
22.97	-0.002489		22.97	0.131881
23.01	-0.002424		23.01	0.132734
23.05	-0.003277		23.05	0.131955
23.09	-0.00278		23.09	0.131913
23.13	-0.002882		23.13	0.131385
23.17	-0.002462		23.17	0.131151
23.21	-0.003039		23.21	0.131211
23.25	-0.002978		23.25	0.131759
23.29	-0.001898		23.29	0.131808
23.33	-0.002549		23.33	0.13154
23.37	-0.002991		23.37	0.132352
23.41	-0.003451		23.41	0.133063
23.45	-0.002527		23.45	0.135448
23.49	-0.001732		23.49	0.133688
23.53	-0.002093		23.53	0.13354
23.57	-0.002842		23.57	0.136423
23.61	-0.003878		23.61	0.136225
23.65	-0.002706		23.65	0.136016
23.69	-0.001876		23.69	0.135243
23.73	-0.002594		23.73	0.13503
23.77	-0.003456		23.77	0.136382
23.81	-0.002967		23.81	0.136819
23.85	-0.002453		23.85	0.137167
23.89	-0.002179		23.89	0.137359
23.93	-0.002445		23.92	0.1374
23.97	-0.002262		23.96	0.138636
24.01	-0.002518		24	0.137839
24.05	-0.001416		24.04	0.137658
24.09	-0.000488		24.08	0.138657
24.12	-0.001941		24.12	0.138509
24.16	-0.001799		24.16	0.136833
24.2	-0.00139		24.2	0.136457
24.24	-0.001187		24.24	0.137475
24.28	-0.000802		24.28	0.137759
24.32	-0.000609		24.32	0.13841
24.36	-0.000971		24.36	0.139044
24.4	-0.000285		24.4	0.138933
24.44	-8.7e-05		24.44	0.138806
24.48	-0.000567		24.48	0.140196
24.52	-3.5e-05		24.52	0.140021
24.56	-0.000203		24.56	0.138503
24.6	0.000354		24.6	0.138022
24.64	-0.00036		24.64	0.139
24.68	-0.000335		24.68	0.138685
24.72	-0.000281		24.72	0.137839
24.76	-0.000662		24.76	0.1367
24.8	0.000118		24.8	0.135936
24.84	0.00055		24.84	0.135843
24.88	0.001075		24.88	0.134834
24.92	0.000881		24.92	0.132082
24.96	4.9e-05		24.96	0.130835
25	0.000103		25	0.129968
25.04	0.00017		25.04	0.129918
25.08	0.001402		25.08	0.129327
25.12	0.000924		25.12	0.128706
25.16	0.000928		25.16	0.127313
25.2	0.000706		25.2	0.127886
25.24	0.001532		25.24	0.127989
25.28	0.001288		25.28	0.128407
25.32	0.001718		25.32	0.125944
25.36	0.001474		25.36	0.12435
25.4	0.001745		25.4	0.124536
25.44	0.002306		25.44	0.124151
25.48	0.002438		25.48	0.123776
25.52	0.002018		25.52	0.123571
25.56	0.002269		25.56	0.122129
25.6	0.002466		25.6	0.12253
25.64	0.002653		25.64	0.121471
25.68	0.002645		25.68	0.121135
25.72	0.003433		25.72	0.121155
25.76	0.003412		25.76	0.120837
25.8	0.00423		25.8	0.119998
25.84	0.00465		25.84	0.120023
25.88	0.004946		25.88	0.119998
25.92	0.005264		25.92	0.121064
25.96	0.006014		25.96	0.119454
26	0.006885		26	0.118997
26.04	0.007573		26.04	0.118954
26.08	0.008205		26.08	0.119856
26.12	0.010143		26.12	0.120323
26.16	0.011418		26.16	0.119131
26.2	0.011345		26.2	0.121003
26.24	0.011681		26.24	0.119107
26.28	0.012818		26.27	0.115204
26.32	0.01549		26.31	0.119873
26.36	0.015771		26.35	0.119142
26.4	0.016258		26.39	0.119263
26.44	0.016274		26.43	0.121043
26.48	0.016928		26.47	0.119019
26.51	0.020089		26.51	0.119514
26.55	0.019569		26.55	0.119043
26.59	0.020684		26.59	0.122752
26.64	0.021603		26.64	0.121926
26.67	0.022198		26.68	0.121213
26.72	0.024775		26.72	0.1215
26.76	0.024708		26.76	0.122897
26.79	0.025871		26.8	0.124181
26.83	0.0272		26.84	0.125292
26.87	0.027208		26.88	0.126381
26.91	0.029135		26.92	0.126768
26.95	0.030027		26.96	0.128896
26.99	0.0306		27	0.129955
27.03	0.03089		27.04	0.132995
27.07	0.030793		27.08	0.132859
27.11	0.032199		27.12	0.134535
27.15	0.033501		27.16	0.137861
27.19	0.033432		27.2	0.140816
27.23	0.032985		27.24	0.142596
27.27	0.03415		27.28	0.147103
27.31	0.034501		27.32	0.146093
27.35	0.035557		27.36	0.147014
27.39	0.033928		27.4	0.148349
27.43	0.033869		27.44	0.149735
27.47	0.034988		27.48	0.151674
27.51	0.035286		27.52	0.152915
27.55	0.03303		27.56	0.152391
27.59	0.032293		27.6	0.152686
27.63	0.03258		27.64	0.154002
27.67	0.033718		27.68	0.154309
27.71	0.033497		27.71	0.154415
27.75	0.031651		27.75	0.156036
27.79	0.031881		27.79	0.155629
27.83	0.030541		27.83	0.157863
27.87	0.029909		27.87	0.156656
27.91	0.029997		27.91	0.156643
27.95	0.029935		27.95	0.156707
27.99	0.028886		27.99	0.157084
28.03	0.028658		28.03	0.157368
28.07	0.027922		28.07	0.157238
28.11	0.027508		28.11	0.156391
28.15	0.025982		28.15	0.156331
28.19	0.024937		28.19	0.156211
28.23	0.026212		28.23	0.155991
28.27	0.024628		28.27	0.155731
28.31	0.024378		28.31	0.154947
28.35	0.022798		28.35	0.154867
28.39	0.023247		28.39	0.154794
28.43	0.023002		28.43	0.154698
28.47	0.021816		28.47	0.15363
28.51	0.020929		28.51	0.15269
28.55	0.021148		28.55	0.152582
28.59	0.020555		28.59	0.151545
28.63	0.020001		28.63	0.151224
28.67	0.019474		28.67	0.150417
28.71	0.020151		28.71	0.15078
28.75	0.01843		28.75	0.151121
28.79	0.019087		28.79	0.148461
28.83	0.01746		28.83	0.147763
28.87	0.018401		28.87	0.147394
28.91	0.018297		28.91	0.146068
28.95	0.01799		28.95	0.14368
28.99	0.018099		28.99	0.141373
29.03	0.018736		29.03	0.141505
29.07	0.018379		29.07	0.140929
29.11	0.017005		29.11	0.139581
29.14	0.016711		29.15	0.138541
29.18	0.018881		29.19	0.137502
29.22	0.017942		29.23	0.139024
29.26	0.018077		29.27	0.13981
29.3	0.014936		29.31	0.137334
29.34	0.01651		29.35	0.135569
29.38	0.018352		29.39	0.136343
29.42	0.016599		29.43	0.138044
29.46	0.016147		29.47	0.13659
29.5	0.016852		29.51	0.136536
29.54	0.016943		29.55	0.134033
29.58	0.017451		29.59	0.136373
29.62	0.016334		29.63	0.136022
29.66	0.017478		29.67	0.13262
29.7	0.017899		29.71	0.130488
29.74	0.017389		29.75	0.135724
29.78	0.019443		29.79	0.145452
29.82	0.019413		29.83	0.139478
29.86	0.018456		29.87	0.131108
29.9	0.017874		29.91	0.132994
29.94	0.01898		29.95	0.150392
29.98	0.019975		29.99	0.158749
30.02	0.020267		30.03	0.158537
30.06	0.019438		30.06	0.158142
30.1	0.020548		30.1	0.16015
30.14	0.02196		30.14	0.167177
30.18	0.02227		30.18	0.164831
30.22	0.022244		30.22	0.160757
30.26	0.021739		30.26	0.161405
30.3	0.022735		30.3	0.162558
30.34	0.024335		30.34	0.162657
30.38	0.023293		30.38	0.163463
30.42	0.023674		30.42	0.164037
30.46	0.023676		30.46	0.164404
30.5	0.024314		30.5	0.164545
30.54	0.026406		30.54	0.164166
30.58	0.028245		30.58	0.164155
30.62	0.027947		30.62	0.167584
30.66	0.028658		30.66	0.167223
30.7	0.028306		30.7	0.168092
30.74	0.030479		30.74	0.168921
30.78	0.032558		30.78	0.169929
30.82	0.033307		30.82	0.171322
30.86	0.033934		30.86	0.171932
30.9	0.035756		30.9	0.174009
30.94	0.038045		30.94	0.175318
30.98	0.040566		30.98	0.17693
31.02	0.0407		31.02	0.178812
31.06	0.043644		31.06	0.179882
31.1	0.046724		31.1	0.180596
31.14	0.049006		31.14	0.183684
31.18	0.053288		31.18	0.185525
31.22	0.056094		31.22	0.188159
31.26	0.059633		31.26	0.19033
31.3	0.063732		31.3	0.192821
31.34	0.069848		31.34	0.195636
31.38	0.076371		31.38	0.198581
31.42	0.081561		31.42	0.200753
31.46	0.088125		31.46	0.203072
31.49	0.095503		31.5	0.205481
31.53	0.105528		31.54	0.208853
31.57	0.11514		31.58	0.210747
31.62	0.122844		31.62	0.213272
31.65	0.13351		31.66	0.215877
31.7	0.152635		31.7	0.216607
31.73	0.156202		31.74	0.218422
31.77	0.165532		31.78	0.220163
31.81	0.177244		31.82	0.225454
31.85	0.188571		31.86	0.228593
31.89	0.205009		31.9	0.228654
31.93	0.217018		31.94	0.231874
31.97	0.227753		31.98	0.234765
32.01	0.240709		32.02	0.237604
32.05	0.253466		32.06	0.239992
32.09	0.264382		32.1	0.242786
32.13	0.275532		32.14	0.245066
32.17	0.283736		32.18	0.249198
32.21	0.293824		32.22	0.256559
32.25	0.303229		32.26	0.257449
32.29	0.309431		32.3	0.25973
32.33	0.316752		32.34	0.263885
32.37	0.323869		32.38	0.266628
32.41	0.329354		32.42	0.271149
32.45	0.334034		32.46	0.273543
32.49	0.337425		32.5	0.277528
32.53	0.341523		32.54	0.280313
32.57	0.341223		32.58	0.283716
32.61	0.342742		32.62	0.288638
32.65	0.343456		32.66	0.29074
32.69	0.342252		32.7	0.294028
32.73	0.339058		32.73	0.298602
32.77	0.335765		32.77	0.303346
32.81	0.332064		32.81	0.308333
32.85	0.328084		32.85	0.30955
32.89	0.323823		32.89	0.313004
32.93	0.317252		32.93	0.315495
32.97	0.311259		32.97	0.32058
33.01	0.304709		33.01	0.322014
33.05	0.29765		33.05	0.324313
33.09	0.291696		33.09	0.32449
33.13	0.283462		33.13	0.327119
33.17	0.275317		33.17	0.328751
33.21	0.267972		33.21	0.329186
33.25	0.260824		33.25	0.330602
33.29	0.253567		33.29	0.330938
33.33	0.244607		33.33	0.333883
33.37	0.23685		33.37	0.333756
33.41	0.231319		33.41	0.332143
33.45	0.226484		33.45	0.330026
33.49	0.218799		33.49	0.327827
33.53	0.211305		33.53	0.326863
33.57	0.203951		33.57	0.326585
33.61	0.199395		33.61	0.324891
33.65	0.194065		33.65	0.323763
33.69	0.189569		33.69	0.320281
33.73	0.183862		33.73	0.318189
33.77	0.179556		33.77	0.318347
33.81	0.176181		33.81	0.312939
33.85	0.171948		33.85	0.308821
33.89	0.166337		33.89	0.30585
33.93	0.16317		33.93	0.303439
33.97	0.159616		33.97	0.299455
34.01	0.15584		34.01	0.295885
34.05	0.152885		34.05	0.292973
34.09	0.149952		34.09	0.290139
34.13	0.146194		34.13	0.285233
34.16	0.14395		34.17	0.279419
34.2	0.139519		34.21	0.276728
34.24	0.137278		34.25	0.273049
34.28	0.13507		34.29	0.269002
34.32	0.131369		34.33	0.265631
34.36	0.128371		34.37	0.263686
34.4	0.126166		34.41	0.260639
34.44	0.12426		34.45	0.256975
34.48	0.121048		34.49	0.25461
34.52	0.117905		34.53	0.252653
34.56	0.116163		34.57	0.25165
34.6	0.114424		34.61	0.249249
34.64	0.111974		34.65	0.247331
34.68	0.109217		34.69	0.246349
34.72	0.107054		34.73	0.242442
34.76	0.106037		34.77	0.239362
34.8	0.104318		34.81	0.237928
34.84	0.101197		34.85	0.236725
34.88	0.099301		34.89	0.234515
34.92	0.097595		34.93	0.230519
34.96	0.095486		34.97	0.228205
35	0.094747		35.01	0.226928
35.04	0.09144		35.05	0.230261
35.08	0.089402		35.09	0.225384
35.12	0.087818		35.13	0.2237
35.16	0.086068		35.16	0.223004
35.2	0.084525		35.2	0.220019
35.24	0.0831		35.24	0.219027
35.28	0.08042		35.28	0.217918
35.32	0.078255		35.32	0.216739
35.36	0.077975		35.36	0.215098
35.4	0.077248		35.4	0.214675
35.44	0.075138		35.44	0.212302
35.48	0.072973		35.48	0.212716
35.52	0.0717		35.52	0.208284
35.56	0.071995		35.56	0.204612
35.6	0.070881		35.6	0.202173
35.64	0.068873		35.64	0.201913
35.68	0.066955		35.68	0.199624
35.72	0.065545		35.72	0.198259
35.76	0.066675		35.76	0.196795
35.8	0.06472		35.8	0.195701
35.84	0.063264		35.84	0.194501
35.88	0.063061		35.88	0.1938
35.92	0.060623		35.92	0.193064
35.96	0.06204		35.96	0.192513
36	0.061073		36	0.192309
36.04	0.059218		36.04	0.19185
36.08	0.058331		36.08	0.191553
36.12	0.056684		36.12	0.191501
36.16	0.057793		36.16	0.191651
36.2	0.056362		36.2	0.192219
36.24	0.054087		36.24	0.191206
36.28	0.053194		36.28	0.190491
36.32	0.052759		36.32	0.189655
36.36	0.053839		36.36	0.188928
36.4	0.052351		36.4	0.188486
36.44	0.051166		36.44	0.188303
36.48	0.049939		36.48	0.188053
36.51	0.049697		36.52	0.187357
36.56	0.05055		36.56	0.187164
36.59	0.049254		36.6	0.187627
36.64	0.048276		36.64	0.188582
36.68	0.044373		36.68	0.193241
36.72	0.046392		36.72	0.192078
36.76	0.044947		36.76	0.192407
36.79	0.046075		36.8	0.192661
36.83	0.046135		36.84	0.192743
36.87	0.044922		36.88	0.19153
36.91	0.044526		36.92	0.19159
36.95	0.045401		36.96	0.191651
36.99	0.044066		37	0.192002
37.03	0.043735		37.04	0.191706
37.07	0.038296		37.08	0.191122
37.11	0.037224		37.12	0.192407
37.15	0.039586		37.16	0.190632
37.19	0.042664		37.2	0.190406
37.23	0.041436		37.24	0.189903
37.27	0.03954		37.28	0.18988
37.31	0.040825		37.32	0.189917
37.35	0.04094		37.36	0.189793
37.39	0.04049		37.4	0.190187
37.43	0.038847		37.44	0.190226
37.47	0.037252		37.48	0.18931
37.51	0.037478		37.52	0.1889
37.55	0.037928		37.56	0.188404
37.59	0.037634		37.6	0.188508
37.63	0.037379		37.64	0.188153
37.67	0.037288		37.68	0.188018
37.71	0.037554		37.71	0.187286
37.75	0.037122		37.75	0.187141
37.79	0.037068		37.79	0.187201
37.83	0.03624		37.83	0.186769
37.87	0.035617		37.87	0.187519
37.91	0.036352		37.91	0.187279
37.95	0.035423		37.95	0.186563
37.99	0.035288		37.99	0.186911
38.03	0.034471		38.03	0.18666
38.07	0.032848		38.07	0.18671
38.11	0.034788		38.11	0.186633
38.15	0.035129		38.15	0.18674
38.19	0.034076		38.19	0.187127
38.23	0.033142		38.23	0.187219
38.27	0.033401		38.27	0.186481
38.31	0.033076		38.31	0.18594
38.35	0.031387		38.35	0.185385
38.39	0.031118		38.39	0.185699
38.43	0.031297		38.43	0.185652
38.47	0.031663		38.47	0.184872
38.51	0.031145		38.51	0.184985
38.55	0.031014		38.55	0.184412
38.59	0.030438		38.59	0.183423
38.63	0.031113		38.63	0.184122
38.67	0.029141		38.67	0.184285
38.71	0.028901		38.71	0.183086
38.75	0.029829		38.75	0.182888
38.79	0.029513		38.79	0.182942
38.83	0.030499		38.83	0.182667
38.87	0.029454		38.87	0.182389
38.91	0.028996		38.91	0.183021
38.95	0.029611		38.95	0.182783
38.99	0.030743		38.99	0.182986
39.03	0.031572		39.03	0.183452
39.06	0.030458		39.07	0.183447
39.1	0.0285		39.11	0.182655
39.14	0.028203		39.15	0.181949
39.18	0.027937		39.19	0.181645
39.22	0.028803		39.23	0.181404
39.26	0.027954		39.27	0.1816
39.3	0.029067		39.31	0.181736
39.34	0.028225		39.35	0.182311
39.38	0.0294		39.39	0.181878
39.42	0.029207		39.43	0.182029
39.46	0.028462		39.47	0.181679
39.5	0.027556		39.51	0.181264
39.54	0.027624		39.55	0.181259
39.58	0.029252		39.59	0.181351
39.62	0.028635		39.63	0.181521
39.66	0.027216		39.67	0.180991
39.7	0.027169		39.71	0.180843
39.74	0.027319		39.75	0.181782
39.78	0.027684		39.79	0.182489
39.82	0.027088		39.83	0.183197
39.86	0.027327		39.87	0.182193
39.9	0.027227		39.91	0.181376
39.94	0.027565		39.95	0.181614
39.98	0.028603		39.99	0.182007
40.02	0.027912		40.03	0.1818
40.06	0.027374		40.06	0.181721
40.1	0.026476		40.1	0.181176
40.14	0.026544		40.14	0.18073
40.18	0.027928		40.18	0.180436
40.22	0.026743		40.22	0.180649
40.26	0.027195		40.26	0.181958
40.3	0.025239		40.3	0.181204
40.34	0.025653		40.34	0.180018
40.38	0.02542		40.38	0.179903
40.42	0.024003		40.42	0.179285
40.46	0.024113		40.46	0.17834
40.5	0.023763		40.5	0.179086
40.54	0.024876		40.54	0.178673
40.58	0.024385		40.58	0.178348
40.62	0.023212		40.62	0.177822
40.66	0.023762		40.66	0.178394
40.7	0.023617		40.7	0.178183
40.74	0.025588		40.74	0.178193
40.78	0.025872		40.78	0.178632
40.82	0.025093		40.82	0.179251
40.86	0.025567		40.86	0.180829
40.9	0.025191		40.9	0.180907
40.94	0.025934		40.94	0.17953
40.98	0.025797		40.98	0.178807
41.02	0.025755		41.02	0.178909
41.06	0.025739		41.06	0.17741
41.1	0.026476		41.1	0.176808
41.14	0.027824		41.14	0.177422
41.18	0.02725		41.18	0.176918
41.22	0.026522		41.22	0.1753
41.26	0.026745		41.26	0.17408
41.3	0.027734		41.3	0.173037
41.34	0.028872		41.34	0.173196
41.38	0.030221		41.38	0.173508
41.42	0.029914		41.42	0.172257
41.46	0.030613		41.46	0.171193
41.5	0.032101		41.5	0.170089
41.54	0.032448		41.54	0.170013
41.58	0.034426		41.59	0.170173
41.62	0.035196		41.63	0.169839
41.66	0.036728		41.67	0.169177
41.7	0.038603		41.71	0.169243
41.74	0.0402		41.75	0.169344
41.77	0.042282		41.79	0.169057
41.81	0.043581		41.83	0.169129
41.85	0.046461		41.87	0.169464
41.89	0.049242		41.91	0.169635
41.93	0.051558		41.94	0.170471
41.97	0.052825		41.98	0.16993
42.01	0.055961		42.02	0.168624
42.05	0.058771		42.06	0.168039
42.09	0.063034		42.1	0.168452
42.13	0.066922		42.14	0.167984
42.17	0.071148		42.18	0.167757
42.21	0.075428		42.22	0.169342
42.25	0.081015		42.26	0.168648
42.29	0.086599		42.3	0.169725
42.33	0.092225		42.34	0.169701
42.37	0.098636		42.38	0.168749
42.41	0.105663		42.42	0.170695
42.45	0.113275		42.46	0.169026
42.49	0.12099		42.5	0.165129
42.53	0.129698		42.54	0.1697
42.57	0.138838		42.58	0.165704
42.61	0.147974		42.62	0.164205
42.65	0.158167		42.66	0.163873
42.69	0.169388		42.7	0.163534
42.73	0.1804		42.74	0.164194
42.77	0.191772		42.78	0.165142
42.81	0.203437		42.82	0.165522
42.85	0.214868		42.86	0.167623
42.89	0.22655		42.9	0.165696
42.93	0.23858		42.94	0.166567
42.97	0.249541		42.98	0.168338
43.01	0.260051		43.02	0.169639
43.05	0.27187		43.06	0.171433
43.09	0.282499		43.1	0.170615
43.13	0.292764		43.14	0.171756
43.17	0.30206		43.18	0.174848
43.21	0.310848		43.22	0.176324
43.25	0.319138		43.26	0.176682
43.29	0.326657		43.3	0.178951
43.33	0.33306		43.34	0.180254
43.37	0.338226		43.38	0.181438
43.41	0.34338		43.42	0.182622
43.45	0.347661		43.46	0.183776
43.49	0.350382		43.5	0.18539
43.53	0.352128		43.54	0.186499
43.57	0.352746		43.58	0.187357
43.61	0.352727		43.62	0.188361
43.65	0.351978		43.66	0.189529
43.69	0.350007		43.7	0.191572
43.73	0.346812		43.74	0.192597
43.77	0.343368		43.78	0.193184
43.81	0.339522		43.82	0.193651
43.85	0.334288		43.86	0.194013
43.89	0.328374		43.9	0.194629
43.93	0.321311		43.94	0.194972
43.97	0.314733		43.98	0.195197
44.01	0.308256		44.02	0.195166
44.05	0.299243		44.06	0.196134
44.09	0.291075		44.1	0.197384
44.13	0.283645		44.14	0.196284
44.16	0.27579		44.18	0.19435
44.2	0.268319		44.22	0.193653
44.24	0.259827		44.26	0.193236
44.28	0.251762		44.3	0.193669
44.32	0.244954		44.33	0.192979
44.36	0.238304		44.37	0.190992
44.4	0.231013		44.41	0.189808
44.44	0.224682		44.45	0.189057
44.48	0.21704		44.49	0.187824
44.52	0.212128		44.53	0.187115
44.56	0.206551		44.57	0.186071
44.6	0.20104		44.61	0.184184
44.64	0.196003		44.65	0.183006
44.68	0.19043		44.69	0.181892
44.72	0.186811		44.73	0.180463
44.76	0.182946		44.77	0.179054
44.8	0.178266		44.81	0.178499
44.84	0.173051		44.85	0.178739
44.88	0.169323		44.89	0.178175
44.92	0.166165		44.93	0.175765
44.96	0.164237		44.97	0.173012
45	0.160776		45.01	0.171792
45.04	0.157754		45.05	0.170826
45.08	0.153546		45.09	0.169928
45.12	0.152003		45.13	0.168557
45.16	0.148754		45.17	0.167507
45.2	0.146381		45.21	0.167403
45.24	0.14409		45.25	0.167289
45.28	0.141176		45.29	0.16614
45.32	0.140384		45.33	0.164501
45.36	0.13835		45.37	0.163725
45.4	0.13747		45.41	0.163412
45.44	0.134518		45.45	0.162855
45.48	0.13224		45.49	0.16166
45.52	0.131357		45.53	0.160337
45.56	0.130015		45.57	0.15996
45.6	0.129317		45.61	0.160356
45.64	0.12771		45.65	0.160778
45.68	0.12543		45.69	0.160533
45.72	0.125625		45.73	0.15946
45.76	0.124649		45.77	0.158854
45.8	0.122401		45.81	0.159028
45.84	0.12029		45.85	0.159361
45.88	0.118606		45.89	0.159077
45.92	0.118967		45.93	0.157989
45.96	0.117458		45.97	0.158013
46	0.116265		46.01	0.158166
46.04	0.114577		46.05	0.158064
46.08	0.112476		46.09	0.157822
46.12	0.111822		46.13	0.157177
46.16	0.11039		46.17	0.156972
46.2	0.10976		46.21	0.156689
46.24	0.109831		46.25	0.155978
46.28	0.107246		46.29	0.155648
46.32	0.106452		46.33	0.155713
46.36	0.105533		46.37	0.155335
46.4	0.10407		46.41	0.155257
46.44	0.104569		46.45	0.154655
46.48	0.101425		46.49	0.153592
46.52	0.101927		46.53	0.153945
46.56	0.105614		46.57	0.155076
46.6	0.099821		46.61	0.155985
46.64	0.100903		46.65	0.153736
46.68	0.096439		46.69	0.154626
46.72	0.095672		46.73	0.153762
46.76	0.094604		46.77	0.152754
46.8	0.093043		46.81	0.152589
46.84	0.092404		46.85	0.152101
46.88	0.090698		46.89	0.15193
46.92	0.08979		46.92	0.151759
46.96	0.088822		46.96	0.151262
47	0.087907		47	0.150507
47.04	0.086719		47.04	0.149845
47.08	0.086488		47.08	0.149811
47.12	0.085544		47.12	0.150092
47.16	0.084168		47.16	0.149498
47.2	0.083928		47.2	0.14889
47.24	0.082346		47.24	0.148769
47.28	0.081993		47.28	0.148967
47.32	0.081525		47.32	0.148686
47.36	0.080896		47.36	0.148218
47.4	0.080744		47.4	0.147601
47.44	0.079146		47.44	0.14746
47.48	0.078857		47.48	0.147385
47.52	0.078727		47.52	0.147445
47.56	0.077644		47.56	0.146957
47.6	0.077762		47.6	0.14645
47.64	0.076823		47.64	0.146234
47.68	0.076235		47.68	0.14659
47.72	0.076044		47.72	0.1468
47.76	0.075566		47.76	0.146226
47.8	0.075616		47.8	0.145332
47.84	0.074639		47.84	0.144723
47.88	0.074925		47.88	0.144312
47.92	0.073827		47.92	0.144341
47.96	0.074236		47.96	0.144442
48	0.073836		48	0.14403
48.04	0.073143		48.04	0.143789
48.08	0.072536		48.08	0.143546
48.12	0.071995		48.12	0.143043
48.16	0.072134		48.16	0.142829
48.2	0.071554		48.2	0.142528
48.24	0.071106		48.24	0.142329
48.28	0.071303		48.28	0.141614
48.31	0.070332		48.32	0.14096
48.35	0.070553		48.36	0.140896
48.39	0.070425		48.4	0.140866
48.43	0.069309		48.44	0.140867
48.47	0.069883		48.48	0.140463
48.51	0.069218		48.52	0.139825
48.55	0.069772		48.56	0.139822
48.59	0.069297		48.6	0.139498
48.63	0.068572		48.64	0.139206
48.67	0.067809		48.68	0.138972
48.71	0.067329		48.72	0.138785
48.75	0.068443		48.76	0.138821
48.79	0.068027		48.8	0.138517
48.83	0.068479		48.84	0.138016
48.87	0.06811		48.88	0.13774
48.91	0.068785		48.92	0.137409
48.95	0.068524		48.96	0.137324
48.99	0.068222		49	0.137396
49.03	0.06872		49.04	0.136923
49.07	0.068715		49.08	0.136364
49.11	0.069618		49.12	0.135697
49.15	0.069838		49.16	0.135798
49.19	0.070043		49.2	0.136162
49.23	0.071098		49.24	0.135657
49.27	0.071551		49.27	0.135216
49.31	0.072406		49.31	0.134471
49.35	0.073167		49.35	0.134427
49.39	0.074451		49.39	0.135172
49.43	0.076169		49.43	0.134771
49.47	0.077486		49.47	0.134129
49.51	0.079322		49.51	0.133793
49.55	0.081659		49.55	0.133962
49.59	0.084161		49.59	0.134182
49.63	0.086561		49.63	0.133513
49.67	0.089467		49.67	0.133246
49.71	0.093286		49.71	0.133031
49.75	0.097391		49.75	0.132881
49.79	0.101959		49.79	0.133179
49.83	0.106071		49.83	0.132427
49.87	0.110449		49.87	0.131901
49.91	0.116657		49.91	0.132067
49.95	0.123862		49.95	0.13194
49.99	0.131099		49.99	0.131902
50.03	0.138576		50.03	0.131385
50.07	0.147025		50.07	0.13085
50.11	0.156667		50.11	0.130907
50.15	0.167199		50.15	0.13092
50.19	0.178279		50.19	0.13077
50.23	0.189836		50.23	0.130876
50.27	0.201834		50.27	0.130368
50.31	0.215779		50.31	0.130338
50.35	0.231317		50.35	0.130278
50.39	0.246345		50.39	0.129726
50.43	0.261021		50.43	0.129906
50.47	0.276751		50.47	0.130019
50.51	0.294856		50.51	0.130121
50.55	0.315064		50.55	0.130426
50.59	0.333778		50.59	0.130371
50.63	0.35165		50.63	0.130128
50.66	0.369624		50.67	0.129697
50.7	0.389572		50.71	0.129275
50.74	0.40966		50.75	0.129184
50.78	0.429007		50.79	0.129388
50.82	0.445978		50.83	0.129657
50.86	0.463691		50.87	0.129541
50.9	0.481634		50.91	0.12916
50.94	0.500091		50.95	0.128924
50.98	0.515129		50.99	0.12899
51.02	0.529155		51.03	0.128923
51.06	0.543428		51.07	0.129074
51.1	0.556422		51.11	0.128711
51.14	0.569795		51.15	0.127936
51.18	0.578719		51.19	0.12809
51.22	0.585545		51.23	0.128899
51.26	0.59181		51.27	0.129196
51.3	0.596117		51.31	0.128788
51.34	0.600447		51.35	0.12774
51.38	0.602336		51.39	0.127593
51.42	0.601797		51.43	0.127953
51.46	0.601297		51.47	0.127126
51.5	0.599953		51.51	0.127429
51.54	0.59632		51.55	0.127569
51.58	0.595228		51.59	0.126899
51.62	0.581494		51.63	0.12803
51.66	0.57293		51.67	0.126055
51.7	0.563582		51.71	0.125955
51.74	0.554097		51.75	0.125957
51.78	0.54255		51.79	0.125659
51.82	0.529138		51.83	0.125565
51.86	0.5162		51.87	0.125289
51.9	0.502525		51.9	0.124751
51.94	0.488035		51.94	0.123994
51.98	0.472853		51.98	0.123532
52.02	0.458007		52.02	0.123622
52.06	0.444015		52.06	0.123656
52.1	0.429178		52.1	0.123122
52.14	0.416522		52.14	0.122547
52.18	0.402203		52.18	0.122294
52.22	0.388954		52.22	0.122698
52.26	0.37751		52.26	0.122935
52.3	0.364015		52.3	0.122338
52.34	0.353003		52.34	0.121402
52.38	0.342155		52.38	0.121653
52.42	0.332012		52.42	0.121831
52.46	0.322754		52.46	0.121261
52.5	0.312529		52.5	0.120957
52.54	0.304863		52.54	0.120986
52.58	0.296685		52.58	0.12103
52.62	0.287697		52.62	0.120869
52.66	0.281875		52.66	0.120496
52.7	0.274142		52.7	0.119627
52.74	0.267531		52.74	0.119165
52.78	0.262286		52.78	0.119728
52.82	0.256836		52.82	0.119596
52.86	0.251316		52.86	0.11879
52.9	0.245882		52.9	0.118413
52.94	0.241407		52.94	0.118053
52.98	0.236466		52.98	0.118722
53.02	0.233361		53.02	0.11871
53.06	0.228947		53.06	0.117785
53.1	0.224393		53.1	0.117415
53.14	0.220964		53.14	0.117214
53.18	0.217593		53.18	0.117851
53.22	0.215295		53.22	0.117708
53.25	0.211059		53.26	0.116577
53.29	0.20681		53.3	0.116477
53.33	0.204163		53.34	0.116686
53.37	0.200676		53.38	0.117436
53.41	0.198374		53.42	0.117543
53.45	0.196565		53.46	0.116785
53.49	0.192308		53.5	0.115865
53.53	0.190421		53.54	0.115208
53.57	0.187106		53.58	0.115597
53.61	0.18433		53.62	0.115401
53.65	0.181278		53.66	0.114903
53.69	0.178701		53.7	0.114448
53.73	0.176631		53.74	0.114227
53.77	0.174479		53.78	0.114679
53.81	0.172036		53.82	0.114531
53.85	0.16949		53.86	0.113869
53.89	0.166051		53.9	0.113278
53.93	0.164943		53.94	0.113163
53.97	0.164046		53.98	0.113145
54.01	0.161624		54.02	0.112766
54.05	0.159651		54.06	0.112715
54.09	0.156622		54.1	0.112738
54.13	0.154491		54.14	0.112794
54.17	0.153059		54.18	0.113061
54.21	0.15109		54.22	0.112592
54.25	0.149666		54.25	0.112063
54.29	0.148115		54.29	0.111364
54.33	0.147166		54.33	0.11076
54.37	0.14583		54.37	0.111554
54.41	0.144837		54.41	0.111827
54.45	0.143447		54.45	0.111613
54.49	0.14166		54.49	0.110586
54.53	0.140591		54.53	0.110461
54.57	0.139721		54.57	0.111151
54.61	0.13896		54.61	0.111729
54.65	0.13787		54.65	0.112756
54.69	0.136488		54.69	0.117801
54.73	0.136038		54.73	0.118385
54.77	0.135465		54.77	0.119541
54.81	0.134902		54.81	0.121109
54.85	0.133785		54.85	0.121595
54.89	0.133374		54.89	0.122435
54.93	0.133762		54.93	0.123458
54.97	0.133009		54.97	0.124444
55.01	0.132451		55.01	0.124709
55.05	0.130396		55.05	0.124721
55.09	0.130179		55.09	0.125175
55.13	0.130747		55.13	0.126424
55.17	0.129766		55.17	0.12725
55.21	0.129382		55.21	0.126865
55.25	0.128961		55.25	0.127093
55.29	0.128944		55.29	0.127352
55.33	0.129143		55.33	0.126961
55.37	0.128262		55.37	0.127606
55.41	0.128181		55.41	0.128063
55.45	0.127824		55.45	0.116322
55.49	0.128588		55.49	0.111442
55.53	0.130056		55.53	0.102468
55.57	0.12979		55.57	0.096532
55.61	0.129841		55.61	0.096546
55.65	0.130955		55.65	0.097383
55.68	0.132582		55.69	0.098063
55.72	0.13456		55.73	0.097687
55.76	0.135862		55.77	0.097127
55.8	0.137401		55.81	0.096612
55.84	0.139787		55.85	0.096528
55.88	0.142537		55.89	0.096473
55.92	0.145427		55.93	0.096632
55.96	0.148481		55.97	0.096185
56	0.15132		56.01	0.095929
56.04	0.155622		56.05	0.096118
56.08	0.160907		56.09	0.096061
56.12	0.165935		56.13	0.096165
56.16	0.170463		56.17	0.095486
56.2	0.176702		56.21	0.095004
56.24	0.184493		56.25	0.095095
56.28	0.193033		56.29	0.094823
56.32	0.201612		56.33	0.09462
56.36	0.209613		56.37	0.094721
56.4	0.219456		56.41	0.094464
56.44	0.230008		56.45	0.094631
56.48	0.243721		56.49	0.095588
56.52	0.255392		56.53	0.094123
56.56	0.268607		56.57	0.095948
56.6	0.28066		56.61	0.09402
56.64	0.295368		56.65	0.093368
56.68	0.309524		56.69	0.092927
56.72	0.32257		56.73	0.09276
56.76	0.337413		56.77	0.092696
56.8	0.354102		56.81	0.09272
56.84	0.369753		56.85	0.093267
56.88	0.384423		56.89	0.093072
56.92	0.398057		56.92	0.092578
56.96	0.411177		56.96	0.092278
57	0.424979		57	0.092283
57.04	0.437332		57.04	0.092322
57.08	0.449188		57.08	0.092122
57.12	0.458612		57.12	0.091651
57.16	0.466702		57.16	0.091648
57.2	0.474626		57.2	0.091929
57.24	0.481741		57.24	0.09132
57.28	0.48614		57.28	0.090845
57.32	0.487179		57.32	0.091294
57.36	0.488684		57.36	0.091327
57.4	0.489255		57.4	0.090626
57.44	0.487682		57.44	0.090686
57.48	0.483939		57.48	0.090535
57.52	0.479135		57.52	0.090657
57.56	0.473836		57.56	0.090123
57.6	0.466852		57.6	0.090442
57.64	0.457551		57.64	0.090498
57.68	0.446652		57.68	0.09051
57.72	0.435669		57.72	0.090196
57.76	0.425295		57.76	0.089758
57.8	0.413455		57.8	0.090383
57.84	0.40104		57.84	0.090765
57.88	0.38747		57.88	0.090051
57.92	0.374128		57.92	0.089919
57.96	0.363535		57.96	0.089419
58	0.352055		58	0.089736
58.04	0.339029		58.04	0.089975
58.08	0.328673		58.08	0.089352
58.12	0.318449		58.12	0.089337
58.16	0.309251		58.16	0.089351
58.2	0.299286		58.2	0.089317
58.24	0.289348		58.24	0.088917
58.28	0.281735		58.28	0.088548
58.32	0.272815		58.32	0.088799
58.36	0.265789		58.36	0.088734
58.4	0.259596		58.4	0.088423
58.44	0.252025		58.44	0.088424
58.47	0.245109		58.48	0.088142
58.51	0.23891		58.52	0.088065
58.55	0.234135		58.56	0.08788
58.59	0.22904		58.6	0.087699
58.63	0.223173		58.64	0.08767
58.67	0.21792		58.68	0.08755
58.71	0.213615		58.72	0.087487
58.75	0.210539		58.76	0.087454
58.79	0.206542		58.8	0.087945
58.83	0.202345		58.84	0.087476
58.87	0.198148		58.88	0.087415
58.91	0.195353		58.92	0.087544
58.95	0.193431		58.96	0.08758
58.99	0.189368		59	0.087432
59.03	0.184724		59.04	0.086295
59.07	0.181119		59.08	0.085855
59.11	0.17903		59.12	0.085406
59.15	0.177362		59.16	0.085225
59.19	0.175051		59.2	0.085251
59.23	0.172526		59.24	0.085374
59.27	0.170074		59.28	0.085087
59.31	0.168717		59.31	0.084871
59.35	0.166699		59.35	0.085124
59.39	0.164415		59.39	0.084936
59.43	0.161703		59.43	0.084786
59.47	0.159772		59.47	0.084507
59.51	0.158435		59.51	0.084025
59.55	0.156686		59.55	0.084077
59.59	0.15412		59.59	0.08375
59.63	0.152265		59.63	0.083525
59.67	0.151915		59.67	0.083706
59.71	0.151415		59.71	0.083574
59.75	0.150309		59.75	0.08375
59.79	0.147883		59.79	0.083151
59.83	0.146012		59.83	0.083144
59.87	0.144479		59.87	0.082962
59.91	0.14348		59.91	0.082318
59.95	0.142731		59.95	0.082491
59.99	0.141815		59.99	0.082218
60.03	0.140885		60.03	0.082442
60.07	0.139841		60.07	0.082244
60.11	0.139545		60.11	0.081909
60.15	0.138772		60.15	0.082069
60.19	0.13804		60.19	0.082092
60.23	0.136784		60.23	0.082183
60.27	0.136357		60.27	0.081622
60.31	0.136453		60.31	0.081697
60.35	0.136672		60.35	0.081628
60.39	0.135987		60.39	0.081581
60.43	0.135929		60.43	0.081185
60.47	0.136489		60.47	0.081339
60.51	0.137621		60.51	0.081558
60.55	0.138001		60.55	0.081438
60.59	0.138441		60.59	0.081181
60.63	0.139751		60.63	0.080905
60.67	0.141164		60.67	0.081144
60.71	0.143265		60.71	0.081512
60.75	0.145312		60.75	0.081122
60.79	0.152631		60.79	0.080889
60.82	0.154167		60.83	0.08056
60.86	0.156557		60.87	0.080527
60.9	0.159531		60.91	0.080899
60.94	0.162625		60.95	0.080568
60.98	0.166199		60.99	0.08042
61.02	0.16988		61.03	0.080246
61.06	0.17404		61.07	0.080058
61.1	0.177435		61.11	0.07994
61.14	0.180955		61.15	0.079951
61.18	0.186063		61.19	0.079961
61.22	0.191466		61.23	0.079816
61.26	0.196022		61.27	0.079507
61.3	0.199967		61.31	0.079529
61.34	0.205057		61.35	0.07953
61.38	0.211171		61.39	0.079369
61.42	0.217344		61.43	0.07936
61.46	0.223166		61.47	0.079063
61.5	0.2282		61.51	0.07894
61.54	0.234436		61.55	0.079184
61.58	0.238535		61.59	0.079002
61.62	0.243055		61.63	0.078856
61.66	0.247402		61.67	0.078879
61.7	0.249894		61.71	0.07872
61.74	0.252409		61.75	0.078895
61.78	0.255466		61.79	0.078985
61.82	0.257609		61.83	0.078646
61.86	0.258586		61.87	0.078102
61.9	0.257352		61.91	0.077856
61.94	0.257114		61.95	0.077637
61.98	0.257153		61.99	0.077187
62.02	0.255892		62.03	0.076994
62.06	0.253027		62.07	0.076524
62.1	0.249537		62.11	0.079721
62.14	0.246571		62.15	0.079154
62.18	0.243402		62.19	0.077191
62.22	0.240611		62.23	0.076993
62.26	0.235049		62.27	0.076522
62.3	0.230216		62.31	0.076698
62.34	0.226369		62.34	0.076585
62.38	0.222018		62.38	0.076243
62.42	0.217597		62.42	0.076074
62.46	0.212044		62.46	0.075692
62.5	0.207422		62.5	0.075988
62.54	0.203497		62.54	0.07615
62.58	0.198823		62.58	0.076053
62.62	0.195499		62.62	0.07574
62.66	0.190048		62.66	0.075231
62.7	0.185515		62.7	0.075153
62.74	0.181929		62.74	0.075081
62.78	0.178173		62.78	0.074667
62.82	0.175145		62.82	0.074462
62.86	0.171736		62.86	0.074136
62.9	0.168842		62.9	0.074424
62.94	0.166466		62.94	0.074482
62.98	0.163704		62.98	0.074131
63.02	0.160764		63.02	0.074047
63.06	0.158093		63.06	0.074068
63.1	0.155893		63.1	0.074195
63.14	0.153822		63.14	0.073892
63.18	0.151556		63.18	0.07349
63.22	0.149239		63.22	0.073392
63.26	0.147268		63.26	0.073416
63.3	0.144757		63.3	0.073491
63.34	0.142753		63.34	0.073387
63.38	0.141059		63.38	0.073542
63.41	0.139252		63.42	0.073577
63.46	0.137381		63.46	0.073302
63.49	0.135941		63.5	0.07324
63.53	0.134647		63.54	0.073474
63.57	0.133716		63.58	0.07339
63.61	0.131779		63.62	0.073346
63.65	0.129965		63.66	0.072888
63.69	0.128937		63.7	0.072861
63.73	0.127446		63.74	0.072832
63.77	0.126426		63.78	0.072505
63.81	0.125396		63.82	0.072563
63.85	0.124405		63.86	0.07247
63.89	0.124034		63.9	0.072309
63.93	0.122829		63.94	0.072311
63.97	0.121343		63.98	0.071722
64.01	0.119833		64.02	0.07186
64.05	0.118989		64.06	0.071825
64.09	0.118956		64.1	0.071589
64.13	0.118019		64.14	0.071415
64.17	0.116769		64.18	0.071364
64.21	0.115825		64.22	0.071357
64.25	0.115038		64.26	0.071028
64.29	0.114853		64.3	0.070787
64.33	0.114529		64.34	0.070814
64.37	0.113749		64.38	0.070216
64.41	0.113405		64.42	0.070758
64.45	0.113032		64.46	0.070353
64.49	0.112372		64.5	0.070283
64.53	0.112939		64.54	0.070823
64.57	0.112312		64.58	0.070238
64.61	0.111977		64.62	0.07045
64.65	0.11251		64.66	0.070408
64.69	0.112873		64.7	0.07017
64.73	0.112838		64.73	0.070107
64.77	0.112198		64.77	0.06974
64.81	0.11218		64.81	0.06968
64.85	0.112618		64.85	0.069153
64.89	0.113672		64.89	0.068933
64.93	0.113213		64.93	0.068797
64.97	0.113702		64.97	0.068861
65.01	0.114692		65.01	0.069033
65.05	0.115468		65.05	0.068358
65.09	0.116511		65.09	0.068446
65.13	0.116846		65.13	0.068124
65.17	0.117688		65.17	0.068155
65.21	0.118774		65.21	0.068111
65.25	0.11984		65.25	0.067535
65.29	0.120883		65.29	0.067616
65.33	0.121273		65.33	0.067602
65.37	0.122346		65.37	0.067599
65.41	0.1241		65.41	0.067875
65.45	0.125782		65.45	0.0674
65.49	0.127647		65.49	0.067347
65.53	0.12754		65.53	0.067347
65.57	0.128351		65.57	0.067118
65.61	0.129286		65.61	0.067307
65.65	0.129917		65.65	0.066855
65.69	0.131217		65.69	0.066775
65.73	0.131616		65.73	0.066759
65.77	0.132456		65.77	0.066478
65.8	0.133287		65.81	0.06681
65.84	0.133076		65.85	0.066215
65.88	0.132788		65.89	0.066581
65.92	0.131557		65.93	0.066516
65.96	0.132378		65.97	0.066577
66	0.131302		66.01	0.066258
66.04	0.130677		66.05	0.066081
66.08	0.128661		66.09	0.065742
66.12	0.126877		66.13	0.065801
66.16	0.125685		66.17	0.06583
66.2	0.123382		66.21	0.06551
66.24	0.12184		66.25	0.065566
66.28	0.119844		66.29	0.065555
66.32	0.118591		66.33	0.06551
66.36	0.116168		66.37	0.06479
66.4	0.115387		66.41	0.065843
66.44	0.113872		66.45	0.064998
66.48	0.112121		66.49	0.065427
66.52	0.109898		66.53	0.065606
66.56	0.108606		66.57	0.06503
66.6	0.10651		66.61	0.064866
66.64	0.105482		66.65	0.064807
66.68	0.104026		66.69	0.064643
66.72	0.10282		66.73	0.064706
66.76	0.101665		66.77	0.064533
66.8	0.100491		66.81	0.064213
66.84	0.09916		66.85	0.063947
66.88	0.097785		66.89	0.063934
66.92	0.097837		66.93	0.06391
66.96	0.096962		66.97	0.063547
67	0.094863		67.01	0.06306
67.04	0.093544		67.05	0.063256
67.08	0.092979		67.09	0.063356
67.12	0.093051		67.13	0.06291
67.16	0.091851		67.17	0.062646
67.2	0.09055		67.21	0.062381
67.24	0.089714		67.25	0.06217
67.28	0.088805		67.29	0.062155
67.32	0.088109		67.33	0.061688
67.36	0.087359		67.36	0.061796
67.4	0.087113		67.4	0.061633
67.44	0.0862		67.44	0.061322
67.48	0.085819		67.48	0.061378
67.52	0.086666		67.52	0.061175
67.56	0.085377		67.56	0.060328
67.6	0.084038		67.6	0.060285
67.64	0.083354		67.64	0.060704
67.68	0.08289		67.68	0.061051
67.72	0.083548		67.72	0.06093
67.76	0.082802		67.76	0.060548
67.8	0.081636		67.8	0.059731
67.84	0.082203		67.84	0.059165
67.88	0.081621		67.88	0.058746
67.92	0.081284		67.92	0.058325
67.96	0.080962		67.96	0.058692
68	0.079802		68	0.061263
68.04	0.080197		68.04	0.059962
68.08	0.080201		68.08	0.059819
68.12	0.080152		68.12	0.059327
68.16	0.079406		68.16	0.05573
68.2	0.078776		68.2	0.055155
68.24	0.079112		68.24	0.055322
68.28	0.080302		68.28	0.054991
68.32	0.080713		68.32	0.054641
68.36	0.080266		68.36	0.054153
68.4	0.079457		68.4	0.053348
68.44	0.078469		68.44	0.053171
68.47	0.079179		68.48	0.052791
68.51	0.079481		68.52	0.052568
68.55	0.079092		68.56	0.052272
68.59	0.078878		68.6	0.052073
68.63	0.080184		68.64	0.052087
68.67	0.080523		68.68	0.051959
68.71	0.080289		68.72	0.051554
68.75	0.079956		68.76	0.051566
68.79	0.080149		68.8	0.050768
68.83	0.08037		68.84	0.050663
68.87	0.080646		68.88	0.0502
68.91	0.080633		68.92	0.050274
68.95	0.079485		68.96	0.049823
68.99	0.078649		69	0.049664
69.03	0.078399		69.04	0.049302
69.07	0.078695		69.08	0.04851
69.11	0.078492		69.12	0.048712
69.15	0.077658		69.16	0.047874
69.19	0.07717		69.2	0.047664
69.23	0.076876		69.24	0.047591
69.27	0.077107		69.28	0.047347
69.31	0.077318		69.32	0.046915
69.35	0.075504		69.36	0.046028
69.39	0.074199		69.4	0.045726
69.43	0.073546		69.44	0.045562
69.47	0.07382		69.48	0.045482
69.51	0.073229		69.52	0.045318
69.55	0.071893		69.56	0.044761
69.59	0.071966		69.6	0.044651
69.63	0.071643		69.64	0.043848
69.67	0.070269		69.67	0.043313
69.71	0.068808		69.71	0.043151
69.75	0.067848		69.75	0.042657
69.79	0.067319		69.79	0.042447
69.83	0.068021		69.83	0.041976
69.87	0.073799		69.87	0.041419
69.91	0.067802		69.91	0.040761
69.95	0.065674		69.95	0.040025
69.99	0.0658		69.99	0.039983
70.03	0.065267		70.03	0.03958
70.07	0.065765		70.07	0.039242
70.11	0.06531		70.11	0.038947
70.15	0.064751		70.15	0.03885
70.19	0.06493		70.19	0.038592
70.23	0.064926		70.23	0.03829
70.27	0.065197		70.27	0.03718
70.31	0.063761		70.31	0.036817
70.35	0.063278		70.35	0.036947
70.39	0.065907		70.39	0.03692
70.43	0.06563		70.43	0.036028
70.47	0.063867		70.47	0.034821
70.51	0.062063		70.51	0.033839
70.55	0.060588		70.55	0.033863
70.59	0.060895		70.59	0.034365
70.63	0.060957		70.63	0.033982
70.67	0.060315		70.67	0.033583
70.71	0.060627		70.71	0.03287
70.75	0.060953		70.75	0.03253
70.78	0.060957		70.79	0.032173
70.82	0.060785		70.83	0.031709
70.86	0.059948		70.87	0.030915
70.9	0.060326		70.91	0.031038
70.94	0.06055		70.95	0.030564
70.98	0.060476		70.99	0.030761
71.02	0.059477		71.03	0.03
71.06	0.058542		71.07	0.029296
71.1	0.058538		71.11	0.029624
71.14	0.060507		71.15	0.029363
71.19	0.060975		71.19	0.029423
71.23	0.060347		71.23	0.028618
71.27	0.060048		71.27	0.028087
71.31	0.05792		71.31	0.027357
71.35	0.05984		71.35	0.027278
71.39	0.059931		71.39	0.02703
71.43	0.059663		71.43	0.027233
71.47	0.059806		71.47	0.026596
71.51	0.059576		71.51	0.026174
71.55	0.059143		71.55	0.026182
71.59	0.058494		71.59	0.026626
71.63	0.059006		71.63	0.026825
71.67	0.058791		71.67	0.026181
71.71	0.058335		71.71	0.025469
71.75	0.058231		71.75	0.024935
71.79	0.058601		71.79	0.025269
71.83	0.057863		71.83	0.024989
71.87	0.056906		71.87	0.0246
71.91	0.056777		71.91	0.024312
71.95	0.056654		71.95	0.024432
71.99	0.057135		71.99	0.024539
72.03	0.056182		72.03	0.023555
72.07	0.055048		72.07	0.02267
72.11	0.055494		72.11	0.022573
72.15	0.056572		72.15	0.02292
72.19	0.0569		72.19	0.022517
72.23	0.055658		72.23	0.021794
72.26	0.054004		72.27	0.020872
72.3	0.054094		72.31	0.020569
72.34	0.055079		72.35	0.02109
72.38	0.054357		72.39	0.021168
72.42	0.053775		72.43	0.020658
72.46	0.053791		72.47	0.020238
72.5	0.054181		72.51	0.019528
72.54	0.053534		72.55	0.019461
72.58	0.051667		72.59	0.019931
72.62	0.051614		72.63	0.019588
72.66	0.051255		72.67	0.019014
72.7	0.052176		72.71	0.018933
72.74	0.052261		72.75	0.019121
72.78	0.049719		72.79	0.019734
72.82	0.049991		72.83	0.019564
72.86	0.050438		72.86	0.018821
72.9	0.050389		72.9	0.018673
72.94	0.050774		72.94	0.018942
72.98	0.049381		72.98	0.019285
73.02	0.049423		73.02	0.019298
73.06	0.04928		73.06	0.019107
73.1	0.049712		73.1	0.019358
73.14	0.05024		73.14	0.019407
73.18	0.048635		73.18	0.020174
73.22	0.048641		73.22	0.02089
73.26	0.050846		73.26	0.021608
73.3	0.05098		73.3	0.021104
73.34	0.049478		73.34	0.021099
73.38	0.047895		73.38	0.021062
73.42	0.047506		73.42	0.020794
73.46	0.048514		73.46	0.020352
73.5	0.049013		73.5	0.020621
73.54	0.048685		73.54	0.021546
73.58	0.04831		73.58	0.022264
73.62	0.048152		73.62	0.022873
73.66	0.048246		73.66	0.022721
73.7	0.049705		73.7	0.022703
73.74	0.048421		73.74	0.022781
73.78	0.048248		73.78	0.023287
73.82	0.048901		73.82	0.023608
73.86	0.049033		73.86	0.02374
73.9	0.049244		73.9	0.024253
73.94	0.047754		73.94	0.024566
73.98	0.047418		73.98	0.025356
74.02	0.049785		74.02	0.025575
74.06	0.051459		74.06	0.025903
74.1	0.051342		74.1	0.026105
74.14	0.050196		74.14	0.026713
74.18	0.048694		74.18	0.027258
74.22	0.049466		74.22	0.02777
74.26	0.050287		74.26	0.027918
74.3	0.050608		74.3	0.028095
74.34	0.049993		74.34	0.028533
74.38	0.050356		74.38	0.029138
74.42	0.051139		74.42	0.029406
74.46	0.051714		74.46	0.029297
74.5	0.052361		74.5	0.030072
74.54	0.054319		74.54	0.030706
74.57	0.052288		74.58	0.031745
74.61	0.052247		74.62	0.031827
74.65	0.053622		74.66	0.031593
74.69	0.053505		74.7	0.032072
74.73	0.052531		74.74	0.032797
74.77	0.052952		74.78	0.033932
74.81	0.053993		74.82	0.035072
74.85	0.055229		74.86	0.03601
74.89	0.054007		74.9	0.036931
74.93	0.052712		74.94	0.037062
74.97	0.053545		74.98	0.037688
75.01	0.056491		75.02	0.03879
75.05	0.057943		75.06	0.039714
75.09	0.055259		75.1	0.041287
75.13	0.054026		75.14	0.041305
75.17	0.055247		75.18	0.041159
75.21	0.056645		75.22	0.042232
75.25	0.05628		75.25	0.04272
75.29	0.05568		75.29	0.042891
75.33	0.055754		75.33	0.043065
75.37	0.05674		75.37	0.043564
75.41	0.056145		75.41	0.04423
75.45	0.056428		75.45	0.044751
75.49	0.05639		75.49	0.045582
75.53	0.05636		75.53	0.04642
75.57	0.058755		75.57	0.046882
75.61	0.059683		75.61	0.047854
75.65	0.058126		75.65	0.048958
75.69	0.058624		75.69	0.04918
75.73	0.059075		75.73	0.049137
75.77	0.058862		75.77	0.049378
75.81	0.05967		75.81	0.050129
75.85	0.059348		75.85	0.050827
75.89	0.060028		75.89	0.050978
75.93	0.059654		75.93	0.051456
75.97	0.060644		75.97	0.052888
76.01	0.0614		76.01	0.052928
76.05	0.060722		76.05	0.053015
76.09	0.060731		76.09	0.052995
76.13	0.061602		76.13	0.053315
76.17	0.064508		76.17	0.054347
76.21	0.063095		76.21	0.054207
76.25	0.077695		76.25	0.054889
76.29	0.068953		76.29	0.046989
76.33	0.042569		76.33	0.058238
76.37	0.052627		76.37	0.066917
76.41	0.055108		76.41	0.062631
76.45	0.056102		76.45	0.06245
76.49	0.04644		76.49	0.048363
76.53	0.05763		76.53	0.050274
76.57	0.050879		76.57	0.054945
76.61	0.04725		76.61	0.058126
76.65	0.049517		76.65	0.061619
76.69	0.059683		76.69	0.061669
76.73	0.064153		76.73	0.060943
76.77	0.064912		76.77	0.059352
76.81	0.064508		76.81	0.059118
76.85	0.064642		76.85	0.059772
76.89	0.064677		76.89	0.059073
76.93	0.064802		76.93	0.057388
76.97	0.064657		76.97	0.056739
77.01	0.063882		77.01	0.055597
77.05	0.063689		77.05	0.056159
77.09	0.063689		77.09	0.055928
77.13	0.06348		77.13	0.054427
77.17	0.063427		77.17	0.054096
77.21	0.062829		77.21	0.053715
77.25	0.063082		77.25	0.053878
77.29	0.063457		77.29	0.053005
77.33	0.063401		77.33	0.0522
77.37	0.062897		77.37	0.051036
77.41	0.06239		77.41	0.050962
77.45	0.062503		77.45	0.051196
77.49	0.062813		77.49	0.051283
77.53	0.062741		77.53	0.050664
77.57	0.062422		77.57	0.048968
77.61	0.062023		77.61	0.048527
77.65	0.062085		77.65	0.048087
77.69	0.062134		77.69	0.047741
77.73	0.06188		77.73	0.046598
77.77	0.062001		77.77	0.046274
77.81	0.06204		77.81	0.046874
77.85	0.061908		77.85	0.046604
77.89	0.061896		77.88	0.045446
77.93	0.062095		77.92	0.044868
77.97	0.061795		77.96	0.043814
78.01	0.061802		78	0.044698
78.05	0.061919		78.04	0.045131
78.09	0.061718		78.08	0.044189
78.13	0.061875		78.12	0.04396
78.17	0.061717		78.16	0.043794
78.21	0.06186		78.2	0.043488
78.25	0.062235		78.24	0.043185
78.29	0.061901		78.28	0.043091
78.33	0.06173		78.32	0.042915
78.37	0.061654		78.36	0.042509
78.41	0.061938		78.4	0.042679
78.45	0.062138		78.44	0.042639
78.49	0.0615		78.48	0.042157
78.52	0.061087		78.52	0.041691
78.56	0.060887		78.56	0.041218
78.6	0.060913		78.6	0.041044
78.64	0.061078		78.64	0.041258
78.68	0.060677		78.68	0.041682
78.72	0.060753		78.72	0.041273
78.76	0.060883		78.76	0.041466
78.8	0.060913		78.8	0.041684
78.84	0.060877		78.84	0.040723
78.88	0.060849		78.88	0.041547
78.92	0.060469		78.92	0.040833
78.96	0.060577		78.96	0.040564
79	0.060778		79	0.04074
79.04	0.060825		79.04	0.040108
79.08	0.060885		79.08	0.041057
79.12	0.06065		79.12	0.040483
79.16	0.060622		79.16	0.040405
79.2	0.060613		79.2	0.040748
79.24	0.060305		79.24	0.040858
79.28	0.059953		79.28	0.040476
79.32	0.06012		79.32	0.039955
79.36	0.060053		79.36	0.039704
79.4	0.060299		79.4	0.040343
79.44	0.060229		79.44	0.03996
79.48	0.060202		79.48	0.040425
79.52	0.060271		79.52	0.039741
79.56	0.060392		79.56	0.039928
79.6	0.06036		79.6	0.040463
[truncated: 116 more rows]
