# Supplementary material for: Polyubiquitin architecture editing on collided ribosomes maintains persistent RQC activity
Source: EMBO J. 2025 Sep 16;44(21):6051–77. doi: 10.1038/s44318-025-00568-0 (PMC12583759; doi:10.1038/s44318-025-00568-0)
Supplement: Supplementary file 9 — Source data Fig. 7 [file 44318_2025_568_MOESM9_ESM.zip › Figure7/7A/Fig.7A_260nm.csv]

-RQT			+RQT +ATP
Position(mm)	Absorbance		Position(mm)	Absorbance
0	0.325242		0	0.197386
0.06	0.344871		0.06	0.19256
0.1	0.341264		0.1	0.220751
0.14	0.342728		0.14	0.24452
0.18	0.345049		0.18	0.201521
0.22	2.159429		0.22	0.194639
0.26	1.944614		0.26	0.228921
0.3	0.163461		0.3	0.231687
0.34	0.150887		0.34	0.265861
0.38	0.150898		0.38	0.206441
0.41	0.157274		0.42	0.215821
0.45	0.161985		0.46	0.232586
0.49	0.167285		0.5	0.231556
0.53	0.172105		0.53	0.207528
0.57	0.17907		0.57	0.219674
0.61	0.187351		0.61	0.249101
0.65	0.18849		0.65	0.253443
0.69	0.183911		0.69	0.224874
0.73	0.515449		0.73	0.218918
0.77	3.434013		0.77	0.254241
0.81	4.222819		0.81	0.25339
0.85	1.823317		0.85	0.239993
0.89	1.146834		0.89	0.216617
0.93	0.316704		0.93	0.251097
0.97	0.298869		0.97	0.253501
1.01	0.289845		1.01	0.263654
1.05	0.284603		1.05	0.219469
1.09	0.289722		1.09	0.220788
1.13	0.300415		1.13	0.252332
1.17	0.311229		1.17	0.253397
1.21	0.325677		1.21	0.257956
1.25	0.350595		1.25	0.226276
1.29	0.369808		1.29	0.272381
1.33	0.355906		1.33	0.273706
1.37	0.326223		1.37	0.28344
1.41	0.316573		1.41	0.328804
1.45	0.319957		1.45	0.346025
1.49	0.328249		1.49	0.327378
1.53	0.339285		1.53	0.306614
1.57	0.343966		1.57	0.332432
1.61	0.341623		1.61	0.331103
1.65	0.338467		1.65	0.301464
1.69	0.337713		1.69	0.30319
1.73	0.33719		1.73	0.344539
1.77	0.336302		1.77	0.348806
1.81	0.335188		1.81	0.339814
1.85	0.334959		1.85	0.313631
1.89	0.334752		1.89	0.341458
1.93	0.334948		1.93	0.348165
1.97	0.335381		1.97	0.334098
2.01	0.335931		2.01	0.312689
2.05	0.362587		2.05	0.340562
2.09	0.362594		2.09	0.350141
2.13	0.359203		2.13	0.35879
2.17	0.35551		2.17	0.325129
2.21	0.352158		2.21	0.328359
2.25	0.349814		2.25	0.36027
2.29	0.347017		2.29	0.355935
2.33	0.344898		2.33	0.347517
2.37	0.343311		2.37	0.32306
2.41	0.342032		2.41	0.350066
2.45	0.34099		2.45	0.333049
2.49	0.340143		2.49	0.32422
2.53	0.339445		2.53	0.352073
2.57	0.338719		2.57	0.353549
2.61	0.33833		2.61	0.37133
2.65	0.338205		2.65	0.331988
2.69	0.337978		2.69	0.348601
2.73	0.337855		2.73	0.365686
2.77	0.338075		2.77	0.367832
2.8	0.337982		2.81	0.342471
2.84	0.337704		2.84	0.338181
2.88	0.340242		2.88	0.372746
2.92	0.341165		2.92	0.365935
2.96	0.340435		2.96	0.368305
3	0.339859		3	0.336364
3.04	0.339406		3.04	0.361699
3.08	0.339134		3.08	0.371677
3.12	0.338699		3.12	0.375208
3.16	0.338361		3.16	0.343775
3.2	0.341521		3.2	0.346042
3.24	0.341702		3.24	0.377675
3.28	0.340807		3.28	0.366652
3.32	0.340082		3.32	0.388293
3.36	0.339629		3.36	0.343928
3.4	0.33936		3.4	0.352095
3.44	0.340103		3.44	0.374402
3.48	0.341841		3.48	0.379257
3.52	0.341455		3.52	0.364288
3.56	0.341288		3.56	0.344838
3.6	0.341597		3.6	0.373505
3.64	0.342127		3.64	0.37044
3.68	0.345413		3.68	0.390694
3.72	0.34704		3.72	0.357064
3.76	0.346333		3.76	0.343996
3.8	0.345685		3.8	0.369443
3.84	0.345123		3.84	0.36689
3.88	0.344805		3.88	0.363103
3.92	0.345184		3.92	0.340208
3.96	0.345209		3.96	0.362509
4	0.34483		4	0.367912
4.04	0.346198		4.04	0.38148
4.08	0.347959		4.08	0.357407
4.12	0.34779		4.12	0.34187
4.16	0.347882		4.16	0.367966
4.2	0.346813		4.2	0.361148
4.24	0.364939		4.24	0.388172
4.28	0.368474		4.28	0.35636
4.32	0.366279		4.32	0.344004
4.36	0.363511		4.36	0.370192
4.4	0.361518		4.4	0.36476
4.44	0.359412		4.44	0.343711
4.48	0.357829		4.48	0.340777
4.52	0.35651		4.52	0.366948
4.56	0.355444		4.56	0.36089
4.6	0.35466		4.6	0.391728
4.64	0.353939		4.64	0.354621
4.68	0.353309		4.68	0.34574
4.72	0.352749		4.72	0.370795
4.76	0.352267		4.76	0.363206
4.8	0.35184		4.8	0.404689
4.84	0.349892		4.84	0.37182
4.88	0.35358		4.88	0.343339
4.92	0.369484		4.92	0.360444
4.96	0.36878		4.96	0.367283
5	0.366398		5	0.38741
5.04	0.363688		5.04	0.362002
5.08	0.361332		5.08	0.352435
5.11	0.359342		5.12	0.377977
5.15	0.357728		5.16	0.372683
5.19	0.356414		5.2	0.388968
5.23	0.355367		5.23	0.352497
5.27	0.354503		5.27	0.365772
5.31	0.353742		5.31	0.381926
5.35	0.353027		5.35	0.370429
5.39	0.352474		5.39	0.419483
5.43	0.352027		5.43	0.353403
5.47	0.351543		5.47	0.352081
5.51	0.351231		5.51	0.370717
5.55	0.351669		5.55	0.363632
5.59	0.351383		5.59	0.396641
5.63	0.351019		5.63	0.371086
5.67	0.350738		5.67	0.352842
5.71	0.349644		5.71	0.367999
5.75	0.341506		5.75	0.373402
5.79	0.352688		5.79	0.380903
5.83	0.365578		5.83	0.37218
5.87	0.364974		5.87	0.355061
5.91	0.36326		5.91	0.378531
5.95	0.362024		5.95	0.381973
5.99	0.360089		5.99	0.38919
6.03	0.358459		6.03	0.37782
6.07	0.357011		6.07	0.3561
6.11	0.364826		6.11	0.376527
6.15	0.489044		6.15	0.379037
6.19	0.492242		6.19	0.393344
6.23	0.483894		6.23	0.370194
6.27	0.581879		6.27	0.356637
6.31	2.302826		6.31	0.379532
6.35	1.423288		6.35	0.378111
6.39	1.355418		6.39	0.386449
6.43	1.357455		6.43	0.490863
6.47	1.362362		6.47	0.534814
6.51	1.365109		6.51	0.494587
6.55	1.363963		6.55	0.439723
6.59	1.367074		6.59	0.776043
6.63	1.367012		6.63	5.515276
6.67	1.364552		6.67	8.090144
6.71	1.366417		6.71	8.017238
6.75	1.365328		6.75	7.96926
6.79	1.368336		6.79	7.95963
6.83	1.370124		6.83	7.968099
6.87	1.366751		6.87	7.98326
6.91	1.369317		6.91	8.000755
6.95	1.372859		6.95	8.019472
6.99	1.372443		6.99	8.038114
7.03	1.367877		7.03	8.043611
7.07	1.364927		7.07	8.049218
7.11	1.374465		7.11	8.056253
7.15	1.367983		7.15	8.064636
7.19	1.363145		7.19	8.069266
7.23	1.3576		7.23	8.077456
7.27	1.35303		7.27	8.082227
7.31	1.351808		7.31	8.085399
7.35	1.338989		7.35	8.088999
7.39	1.335965		7.39	8.091356
7.43	1.335828		7.43	8.091247
7.47	1.334932		7.47	8.091717
7.51	1.334937		7.51	8.090107
7.55	1.327607		7.55	8.08886
7.59	1.32291		7.59	8.079872
7.63	1.322662		7.63	8.076025
7.67	1.32062		7.67	8.067028
7.71	1.313532		7.71	8.052687
7.74	1.307785		7.75	8.035399
7.78	1.303008		7.79	8.016742
7.82	1.295092		7.83	8.000995
7.86	1.288901		7.86	7.977046
7.9	1.27891		7.9	7.952673
7.94	1.27552		7.94	7.92704
7.98	1.267293		7.98	7.89996
8.02	1.25976		8.02	7.869275
8.06	1.254658		8.06	7.835857
8.1	1.244806		8.1	7.798837
8.14	1.235519		8.14	7.760723
8.18	1.226854		8.18	7.718694
8.22	1.218377		8.22	7.672671
8.26	1.210367		8.26	7.621597
8.3	1.203251		8.3	7.567588
8.34	1.19407		8.34	7.514094
8.38	1.185259		8.38	7.459183
8.42	1.175017		8.42	7.397268
8.46	1.162903		8.46	7.332699
8.5	1.156736		8.5	7.267483
8.54	1.146625		8.54	7.2029
8.58	1.134497		8.58	7.140516
8.62	1.123499		8.62	7.07396
8.66	1.115305		8.66	7.005125
8.7	1.105334		8.7	6.937407
8.74	1.092495		8.74	6.870248
8.78	1.078452		8.78	6.79066
8.82	1.065735		8.82	6.694433
8.86	1.055407		8.86	6.622726
8.9	1.041768		8.9	6.557137
8.94	1.027958		8.94	6.499732
8.98	1.015439		8.98	6.414533
9.02	1.005073		9.02	6.321428
9.06	0.990955		9.06	6.231023
9.1	0.976444		9.1	6.137163
9.14	0.961502		9.14	6.052113
9.18	0.946921		9.18	5.961385
9.22	0.936549		9.22	5.862537
9.26	0.924774		9.26	5.783778
9.3	0.909163		9.3	5.731676
9.34	0.892765		9.34	5.677693
9.38	0.878356		9.38	5.573135
9.42	0.864313		9.42	5.461686
9.46	0.850586		9.46	5.353959
9.5	0.838137		9.5	5.263455
9.54	0.823063		9.54	5.187433
9.58	0.808692		9.58	5.092632
9.62	0.794525		9.62	4.995081
9.66	0.779672		9.66	4.897928
9.7	0.763666		9.7	4.80841
9.74	0.750854		9.74	4.70599
9.78	0.737936		9.78	4.595425
9.82	0.724322		9.82	4.505512
9.86	0.708487		9.86	4.414712
9.9	0.69331		9.9	4.320648
9.94	0.680605		9.94	4.2219
9.98	0.668766		9.98	4.120779
10.02	0.653278		10.02	4.037694
10.06	0.638298		10.06	3.945244
10.1	0.626166		10.1	3.865184
10.14	0.6122		10.14	3.764568
10.17	0.599147		10.18	3.669242
10.21	0.585898		10.21	3.578689
10.25	0.571961		10.25	3.493666
10.29	0.561114		10.29	3.41405
10.33	0.551028		10.33	3.327242
10.37	0.53886		10.37	3.251619
10.41	0.52479		10.41	3.202292
10.45	0.511133		10.45	3.116281
10.49	0.499259		10.49	3.032067
10.53	0.488005		10.53	2.955743
10.57	0.47619		10.57	2.868019
10.61	0.463413		10.61	2.796047
10.65	0.452506		10.65	2.726956
10.69	0.441368		10.69	2.657381
10.73	0.431569		10.73	2.585425
10.77	0.420159		10.77	2.521753
10.81	0.408281		10.81	2.449999
10.85	0.396893		10.85	2.395421
10.89	0.387171		10.89	2.32791
10.93	0.378147		10.93	2.248827
10.97	0.367158		10.97	2.195425
11.01	0.356337		11.01	2.131536
11.05	0.346151		11.05	2.070968
11.09	0.338929		11.09	2.003589
11.13	0.331754		11.13	1.948809
11.17	0.322028		11.17	1.918474
11.21	0.310948		11.21	1.871895
11.25	0.302998		11.25	1.801086
11.29	0.295277		11.29	1.741892
11.33	0.28767		11.33	1.692952
11.37	0.27904		11.37	1.639673
11.41	0.270979		11.41	1.577526
11.45	0.26381		11.45	1.524448
11.49	0.256742		11.49	1.487844
11.53	0.250956		11.53	1.440962
11.57	0.242151		11.57	1.398087
11.61	0.236264		11.61	1.34468
11.65	0.229173		11.65	1.307918
11.69	0.223308		11.69	1.271747
11.73	0.216369		11.73	1.227723
11.77	0.208695		11.77	1.163882
11.81	0.202444		11.81	1.106745
11.85	0.196078		11.85	1.064029
11.89	0.190693		11.89	1.021794
11.93	0.184097		11.93	0.995205
11.97	0.177857		11.97	0.95738
12.01	0.172326		12.01	0.938682
12.05	0.166999		12.05	0.902495
12.09	0.162803		12.09	0.883397
12.13	0.157906		12.13	0.854521
12.17	0.15315		12.17	0.836969
12.21	0.148857		12.21	0.813943
12.25	0.144534		12.25	0.781094
12.29	0.140833		12.29	0.760397
12.33	0.135853		12.33	0.733352
12.37	0.13789		12.37	0.719159
12.41	0.151178		12.41	0.700895
12.45	0.13987		12.45	0.675663
12.49	0.137004		12.49	0.658141
12.53	0.134083		12.53	0.640161
12.57	0.129738		12.57	0.615261
12.61	0.128156		12.61	0.601741
12.65	0.126229		12.65	0.587469
12.69	0.123346		12.69	0.567198
12.72	0.118643		12.73	0.553036
12.76	0.113382		12.77	0.535027
12.8	0.110392		12.81	0.517863
12.84	0.108026		12.85	0.501747
12.88	0.103712		12.88	0.485506
12.92	0.099416		12.92	0.473825
12.96	0.09757		12.96	0.461237
13	0.094357		13	0.447584
13.04	0.091877		13.04	0.437514
13.08	0.08895		13.08	0.426313
13.12	0.08405		13.12	0.414842
13.16	0.084099		13.16	0.404246
13.2	0.083101		13.2	0.395144
13.24	0.08049		13.24	0.386706
13.28	0.077331		13.28	0.388046
13.32	0.074514		13.32	0.376651
13.36	0.07765		13.36	0.361845
13.4	0.069011		13.4	0.351888
13.44	0.068481		13.44	0.336775
13.48	0.064426		13.48	0.330922
13.52	0.063607		13.52	0.319589
13.56	0.060609		13.56	0.313162
13.6	0.059363		13.6	0.308713
13.64	0.057158		13.64	0.303278
13.68	0.054459		13.68	0.293226
13.72	0.053003		13.72	0.285848
13.76	0.052253		13.76	0.277694
13.8	0.051398		13.8	0.273924
13.84	0.048037		13.84	0.270525
13.88	0.046556		13.88	0.260701
13.92	0.045372		13.92	0.253001
13.96	0.043679		13.96	0.245233
14	0.042751		14	0.239502
14.04	0.040355		14.04	0.235909
14.08	0.039368		14.08	0.230228
14.12	0.03767		14.12	0.223191
14.16	0.03623		14.16	0.218517
14.2	0.035474		14.2	0.212877
14.24	0.033993		14.24	0.20663
14.28	0.032796		14.28	0.200833
14.32	0.03096		14.32	0.19597
14.36	0.029463		14.36	0.194147
14.4	0.029373		14.4	0.189088
14.44	0.028294		14.44	0.186072
14.48	0.027091		14.48	0.180159
14.52	0.024922		14.52	0.175462
14.56	0.025085		14.56	0.174673
14.6	0.023425		14.6	0.173144
14.64	0.021963		14.64	0.168425
14.68	0.021192		14.68	0.166774
14.72	0.020324		14.72	0.163383
14.76	0.020449		14.76	0.15943
14.8	0.017884		14.8	0.154573
14.84	0.016712		14.84	0.151736
14.88	0.015993		14.88	0.148887
14.92	0.015172		14.92	0.145189
14.96	0.015535		14.96	0.144241
15	0.013201		15	0.140506
15.04	0.012239		15.04	0.139808
15.08	0.012042		15.08	0.139945
15.11	0.011498		15.12	0.136456
15.15	0.011461		15.16	0.134008
15.19	0.010027		15.2	0.130732
15.23	0.009694		15.23	0.130253
15.27	0.009144		15.27	0.12959
15.31	0.008079		15.31	0.127634
15.35	0.008643		15.35	0.131642
15.39	0.007715		15.39	0.128592
15.43	0.006264		15.43	0.122988
15.47	0.005901		15.47	0.119696
15.51	0.005472		15.51	0.117397
15.55	0.00488		15.55	0.116794
15.59	0.003439		15.59	0.113849
15.63	0.00341		15.63	0.1113
15.67	0.002737		15.67	0.109282
15.71	0.002822		15.71	0.108103
15.75	0.002477		15.75	0.107986
15.79	0.001387		15.79	0.105671
15.83	0.001396		15.83	0.10343
15.87	0.000182		15.87	0.101225
15.91	0.000095		15.91	0.099848
15.95	-0.000226		15.95	0.098831
15.99	-0.001756		15.99	0.097643
16.03	-0.002055		16.03	0.097028
16.07	-0.002714		16.07	0.095798
16.11	-0.002563		16.11	0.099249
16.15	-0.002186		16.15	0.102831
16.19	-0.002686		16.19	0.098382
16.23	-0.002794		16.23	0.093918
16.27	-0.003814		16.27	0.090448
16.31	-0.003628		16.31	0.088731
16.35	-0.004883		16.35	0.088339
16.39	-0.004916		16.39	0.087353
16.43	-0.00563		16.43	0.085958
16.47	-0.005493		16.47	0.084692
16.51	-0.005257		16.51	0.084401
16.55	-0.005893		16.55	0.083344
16.59	-0.00646		16.59	0.083071
16.63	-0.007134		16.63	0.081366
16.67	-0.00717		16.67	0.079062
16.71	-0.007038		16.71	0.077725
16.75	-0.007795		16.75	0.076125
16.79	-0.007786		16.79	0.074334
16.83	-0.008359		16.83	0.07295
16.87	-0.008545		16.87	0.070907
16.91	-0.008325		16.91	0.073643
16.95	-0.01017		16.95	0.071198
16.99	-0.009546		16.99	0.070993
17.03	-0.010359		17.03	0.070245
17.07	-0.01057		17.07	0.069203
17.11	-0.0104		17.11	0.068193
17.15	-0.009939		17.15	0.067216
17.19	-0.010541		17.19	0.066481
17.23	-0.011575		17.23	0.065375
17.27	-0.010849		17.27	0.064651
17.31	-0.011842		17.31	0.064083
17.35	-0.011322		17.35	0.063615
17.39	-0.011645		17.39	0.062719
17.43	-0.011527		17.43	0.061699
17.47	-0.01088		17.47	0.060752
17.51	-0.011718		17.51	0.0605
17.55	-0.012591		17.55	0.060046
17.59	-0.013292		17.59	0.059342
17.63	-0.012706		17.63	0.05839
17.67	-0.012766		17.67	0.057586
17.71	-0.012402		17.71	0.056533
17.75	-0.013126		17.75	0.055722
17.79	-0.014269		17.79	0.055183
17.83	-0.013428		17.82	0.054597
17.87	-0.014097		17.86	0.055094
17.9	-0.014361		17.9	0.055656
17.95	-0.01425		17.94	0.05464
17.98	-0.014386		17.98	0.053609
18.02	-0.01396		18.02	0.052996
18.06	-0.014443		18.06	0.052045
18.1	-0.014314		18.1	0.05293
18.14	-0.014258		18.14	0.052214
18.18	-0.014736		18.18	0.05145
18.22	-0.013487		18.22	0.050619
18.26	-0.013703		18.26	0.050241
18.3	-0.013827		18.3	0.049885
18.34	-0.014497		18.34	0.048904
18.38	-0.014618		18.38	0.048188
18.42	-0.014599		18.42	0.048046
18.46	-0.014902		18.46	0.048958
18.5	-0.014819		18.5	0.048581
18.54	-0.015122		18.54	0.047505
18.58	-0.014032		18.58	0.046689
18.62	-0.014218		18.62	0.045597
18.66	-0.014579		18.66	0.045054
18.7	-0.015194		18.7	0.044513
18.74	-0.014751		18.74	0.044574
18.78	-0.014203		18.78	0.044224
18.82	-0.014325		18.82	0.043732
18.86	-0.01528		18.86	0.044186
18.9	-0.016233		18.9	0.044308
18.94	-0.016896		18.94	0.044868
18.98	-0.015836		18.98	0.04496
19.02	-0.01492		19.02	0.045097
19.06	-0.014839		19.06	0.045073
19.1	-0.014925		19.1	0.043897
19.14	-0.016224		19.14	0.043432
19.18	-0.015764		19.18	0.043315
19.22	-0.016198		19.22	0.042928
19.26	-0.01592		19.26	0.04326
19.3	-0.016538		19.3	0.043749
19.34	-0.016208		19.34	0.043361
19.38	-0.01509		19.38	0.044139
19.42	-0.014682		19.42	0.043304
19.46	-0.015043		19.46	0.043611
19.5	-0.015927		19.5	0.043594
19.54	-0.015934		19.54	0.043704
19.58	-0.015114		19.58	0.044684
19.62	-0.015099		19.62	0.043544
19.66	-0.015401		19.66	0.043505
19.7	-0.016042		19.7	0.044114
19.74	-0.016301		19.74	0.044725
19.78	-0.015406		19.78	0.045789
19.82	-0.015351		19.82	0.045755
19.86	-0.0154		19.86	0.045715
19.9	-0.015612		19.9	0.046012
19.94	-0.015466		19.94	0.046117
19.98	-0.014317		19.98	0.046554
20.02	-0.01344		20.02	0.046081
20.06	-0.012702		20.06	0.046437
20.1	-0.013414		20.1	0.046294
20.14	-0.013021		20.14	0.046235
20.18	-0.012618		20.17	0.047145
20.22	-0.011428		20.21	0.046386
20.25	-0.011267		20.25	0.046628
20.29	-0.010553		20.29	0.045915
20.33	-0.008612		20.33	0.046195
20.37	-0.008066		20.37	0.045463
20.41	-0.008326		20.41	0.044569
20.45	-0.008363		20.45	0.044705
20.49	-0.007194		20.49	0.044706
20.53	-0.004956		20.53	0.044905
20.57	-0.003573		20.57	0.043723
20.61	-0.004337		20.61	0.042636
20.65	-0.005075		20.65	0.042705
20.69	-0.003929		20.69	0.043082
20.73	-0.002334		20.73	0.04354
20.77	-0.001774		20.77	0.042311
20.81	-0.00164		20.81	0.041496
20.85	-0.001197		20.85	0.041228
20.89	-0.000188		20.89	0.040765
20.93	0.001016		20.93	0.040278
20.97	0.001495		20.97	0.038802
21.01	0.001391		21.01	0.038837
21.05	0.001209		21.05	0.037957
21.09	0.003011		21.09	0.037412
21.13	0.005365		21.13	0.037143
21.17	0.005141		21.17	0.034614
21.21	0.004186		21.21	0.034279
21.25	0.003753		21.25	0.034808
21.29	0.004446		21.29	0.034132
21.33	0.005891		21.33	0.033276
21.37	0.005589		21.37	0.031503
21.41	0.00502		21.41	0.031225
21.45	0.005652		21.45	0.03074
21.49	0.005797		21.49	0.030552
21.53	0.006805		21.53	0.029403
21.57	0.006094		21.57	0.02839
21.61	0.005044		21.61	0.027979
21.65	0.00482		21.65	0.027985
21.69	0.003824		21.7	0.027292
21.73	0.004065		21.73	0.026782
21.77	0.002692		21.78	0.026525
21.81	0.001712		21.81	0.027207
21.85	0.002072		21.85	0.026572
21.89	0.002768		21.89	0.025656
21.93	0.004054		21.93	0.025444
21.97	0.001998		21.97	0.023079
22.01	0.000642		22.01	0.024396
22.05	0.000569		22.05	0.024064
22.09	0.00093		22.09	0.024633
22.13	0.000511		22.13	0.023557
22.17	-0.000986		22.17	0.023282
22.21	-0.001863		22.21	0.023396
22.25	-0.00158		22.25	0.023732
22.29	-0.001175		22.29	0.022974
22.33	-0.002703		22.33	0.022422
22.37	-0.003505		22.37	0.020962
22.41	-0.003844		22.41	0.022389
22.45	-0.003848		22.45	0.022049
22.49	-0.003634		22.49	0.021674
22.53	-0.0046		22.53	0.022352
22.57	-0.005751		22.57	0.021164
22.61	-0.005827		22.61	0.022444
22.65	-0.006134		22.65	0.022177
22.69	-0.00701		22.69	0.021534
22.73	-0.007585		22.73	0.02194
22.77	-0.008352		22.77	0.020778
22.81	-0.008079		22.81	0.021082
22.85	-0.007237		22.85	0.021467
22.89	-0.006548		22.89	0.021583
22.93	-0.006976		22.93	0.020811
22.97	-0.008774		22.97	0.019391
23.01	-0.008859		23.01	0.020088
23.05	-0.008774		23.05	0.021197
23.09	-0.008134		23.09	0.020968
23.13	-0.007861		23.13	0.020506
23.17	-0.007494		23.17	0.019223
23.21	-0.005546		23.21	0.02014
23.25	-0.006375		23.25	0.019986
23.29	-0.008358		23.29	0.019083
23.33	-0.008994		23.33	0.019494
23.37	-0.007575		23.37	0.019165
23.41	-0.006432		23.41	0.019575
23.45	-0.006382		23.45	0.019034
23.49	-0.008372		23.49	0.019073
23.53	-0.009789		23.53	0.018602
23.57	-0.008178		23.57	0.019675
23.61	-0.007562		23.61	0.020564
23.65	-0.007715		23.65	0.019204
23.69	-0.007726		23.69	0.019707
23.73	-0.008225		23.73	0.019431
23.76	-0.007024		23.77	0.018788
23.8	-0.006842		23.81	0.019706
23.84	-0.006599		23.85	0.019439
23.88	-0.007014		23.89	0.019891
23.92	-0.007477		23.93	0.020451
23.96	-0.004534		23.97	0.019782
24	-0.004487		24.01	0.020467
24.04	-0.005697		24.05	0.018763
24.08	-0.00644		24.09	0.019256
24.12	-0.006633		24.13	0.020251
24.16	-0.005154		24.16	0.019717
24.2	-0.004859		24.21	0.020516
24.24	-0.005634		24.24	0.020171
24.28	-0.005459		24.28	0.020151
24.32	-0.004495		24.32	0.021026
24.36	-0.004168		24.36	0.019753
24.4	-0.004618		24.4	0.020264
24.44	-0.005329		24.44	0.021596
24.48	-0.004978		24.48	0.021419
24.52	-0.004023		24.52	0.022324
24.56	-0.004168		24.56	0.021271
24.6	-0.00516		24.6	0.022068
24.64	-0.00633		24.64	0.023726
24.68	-0.006282		24.68	0.024491
24.72	-0.004376		24.72	0.025235
24.76	-0.001695		24.76	0.023716
24.8	-0.002717		24.8	0.023331
24.84	-0.003563		24.84	0.022944
24.88	-0.004183		24.88	0.024381
24.92	-0.00369		24.92	0.024533
24.96	-0.00259		24.96	0.024402
25	-0.003545		25	0.025102
25.04	-0.003934		25.04	0.025359
25.08	-0.003002		25.08	0.026064
25.12	-0.001864		25.12	0.02655
25.16	-0.000718		25.16	0.025342
25.2	-0.002388		25.2	0.025652
25.24	-0.002013		25.24	0.026109
25.28	-0.001138		25.28	0.027013
25.32	-0.000867		25.32	0.026583
25.36	0.001404		25.36	0.02576
25.4	-0.000236		25.4	0.027488
25.44	-0.00129		25.44	0.02699
25.48	-0.000905		25.48	0.028484
25.52	-0.000611		25.52	0.02837
25.56	0.001074		25.56	0.02672
25.6	0.000318		25.6	0.028285
25.64	-0.000012		25.64	0.027634
25.68	0.000493		25.68	0.028375
25.72	0.002722		25.72	0.028747
25.76	0.004181		25.76	0.027699
25.8	0.002059		25.8	0.027501
25.84	0.001868		25.84	0.02779
25.88	0.002524		25.88	0.029289
25.92	0.004731		25.92	0.029337
25.96	0.005968		25.96	0.02852
26	0.005847		26	0.028246
26.04	0.006641		26.04	0.028707
26.07	0.008228		26.08	0.0288
26.11	0.008861		26.12	0.028514
26.15	0.007964		26.16	0.027041
26.19	0.008309		26.2	0.028165
26.23	0.009762		26.24	0.029768
26.27	0.009871		26.28	0.028987
26.31	0.011319		26.32	0.028491
26.35	0.009386		26.36	0.028921
26.39	0.009328		26.4	0.029271
26.43	0.011251		26.44	0.031755
26.47	0.011317		26.47	0.030785
26.51	0.012448		26.51	0.029813
26.55	0.012647		26.55	0.030434
26.59	0.012692		26.59	0.031309
26.63	0.013419		26.64	0.031788
26.67	0.014426		26.67	0.032201
26.71	0.015845		26.72	0.032597
26.75	0.015311		26.76	0.032274
26.79	0.014348		26.79	0.031431
26.83	0.016526		26.83	0.033326
26.87	0.017224		26.87	0.032115
26.91	0.017661		26.91	0.031777
26.95	0.017393		26.95	0.031859
26.99	0.017636		26.99	0.033481
27.03	0.018552		27.03	0.033434
27.07	0.019385		27.07	0.0336
27.11	0.019691		27.11	0.034061
27.15	0.020126		27.15	0.033033
27.19	0.021092		27.19	0.03436
27.23	0.021167		27.23	0.033994
27.27	0.022748		27.27	0.033793
27.31	0.022519		27.31	0.034859
27.35	0.022352		27.35	0.033359
27.39	0.023431		27.39	0.034516
27.43	0.023177		27.43	0.034618
27.47	0.023527		27.47	0.033617
27.51	0.023215		27.51	0.034636
27.55	0.023894		27.55	0.033665
27.59	0.025658		27.59	0.033939
27.63	0.02689		27.63	0.033253
27.67	0.027745		27.67	0.032264
27.71	0.026819		27.71	0.032001
27.75	0.026187		27.75	0.031261
27.79	0.026839		27.79	0.032027
27.83	0.028895		27.83	0.032331
27.87	0.029637		27.87	0.031822
27.91	0.029171		27.91	0.030496
27.95	0.029477		27.95	0.029702
27.99	0.030403		27.99	0.029824
28.03	0.031418		28.03	0.02926
28.07	0.030592		28.07	0.028393
28.11	0.031286		28.11	0.027768
28.15	0.032028		28.15	0.027544
28.19	0.032441		28.19	0.027296
28.23	0.0338		28.23	0.026657
28.27	0.033233		28.27	0.026685
28.31	0.032817		28.31	0.025352
28.35	0.032601		28.35	0.024897
28.39	0.032956		28.39	0.025241
28.43	0.034891		28.43	0.024468
28.47	0.033631		28.47	0.023884
28.51	0.032623		28.51	0.022675
28.55	0.033245		28.55	0.022927
28.59	0.035062		28.59	0.023176
28.63	0.035145		28.63	0.021687
28.67	0.032326		28.67	0.021147
28.71	0.032433		28.71	0.019958
28.74	0.032933		28.75	0.021842
28.78	0.034977		28.79	0.021024
28.82	0.033738		28.83	0.020502
28.86	0.033473		28.87	0.019404
28.9	0.03411		28.91	0.019099
28.94	0.034261		28.95	0.018691
28.98	0.034061		28.99	0.017795
29.02	0.03185		29.03	0.017617
29.06	0.031889		29.07	0.017899
29.1	0.032181		29.11	0.017454
29.14	0.032167		29.14	0.016937
29.18	0.031832		29.18	0.016344
29.22	0.028792		29.22	0.016304
29.26	0.029042		29.26	0.016833
29.3	0.029517		29.3	0.01631
29.34	0.028603		29.34	0.01568
29.38	0.028943		29.38	0.015229
29.42	0.027303		29.42	0.015803
29.46	0.027187		29.46	0.015519
29.5	0.026889		29.5	0.014797
29.54	0.026926		29.54	0.014655
29.58	0.027376		29.58	0.015357
29.62	0.025468		29.62	0.014881
29.66	0.026173		29.66	0.013898
29.7	0.027907		29.7	0.013684
29.74	0.027327		29.74	0.013052
29.78	0.025222		29.78	0.012788
29.82	0.023442		29.82	0.013569
29.86	0.023632		29.86	0.014903
29.9	0.023854		29.9	0.013754
29.94	0.023818		29.94	0.013818
29.98	0.023341		29.98	0.013921
30.02	0.023381		30.02	0.013862
30.06	0.023733		30.06	0.013912
30.1	0.023114		30.1	0.012993
30.14	0.023186		30.14	0.013524
30.18	0.02231		30.18	0.014466
30.22	0.02181		30.22	0.015013
30.26	0.021802		30.26	0.015331
30.3	0.020574		30.3	0.014283
30.34	0.019852		30.34	0.01522
30.38	0.018658		30.38	0.016409
30.42	0.018998		30.42	0.016509
30.46	0.021049		30.46	0.015576
30.5	0.020868		30.5	0.014178
30.54	0.020788		30.54	0.014123
30.58	0.019188		30.58	0.015771
30.62	0.018574		30.62	0.0165
30.66	0.017927		30.66	0.017829
30.7	0.018072		30.7	0.017125
30.74	0.018304		30.74	0.018109
30.78	0.018116		30.78	0.018591
30.82	0.017985		30.82	0.019087
30.86	0.018232		30.86	0.019086
30.9	0.017889		30.9	0.018914
30.94	0.017553		30.94	0.019948
30.98	0.017597		30.98	0.02163
31.02	0.017798		31.02	0.022607
31.06	0.018332		31.06	0.023424
31.09	0.018167		31.1	0.024327
31.13	0.017924		31.14	0.025592
31.17	0.016845		31.18	0.027577
31.21	0.016178		31.22	0.028666
31.25	0.016805		31.26	0.030348
31.29	0.017658		31.3	0.031884
31.33	0.017866		31.34	0.033907
31.37	0.016835		31.38	0.036299
31.41	0.017684		31.42	0.038812
31.45	0.019324		31.46	0.041683
31.49	0.019668		31.5	0.043699
31.53	0.01916		31.53	0.047469
31.57	0.018994		31.57	0.051909
31.61	0.019596		31.62	0.0569
31.65	0.021782		31.66	0.061224
31.69	0.021565		31.7	0.066331
31.73	0.021972		31.74	0.072854
31.77	0.02307		31.78	0.07801
31.81	0.023297		31.82	0.086886
31.85	0.023984		31.86	0.091502
31.89	0.025253		31.9	0.100461
31.93	0.026631		31.93	0.109017
31.97	0.027492		31.97	0.117249
32.01	0.028871		32.01	0.12539
32.05	0.028646		32.05	0.13357
32.09	0.02911		32.09	0.142335
32.13	0.03128		32.13	0.15215
32.17	0.032725		32.17	0.160456
32.21	0.033705		32.21	0.168104
32.25	0.035204		32.25	0.176453
32.29	0.037119		32.29	0.184671
32.33	0.03898		32.33	0.192973
32.37	0.040537		32.37	0.199878
32.41	0.042912		32.41	0.2061
32.45	0.045069		32.45	0.213145
32.49	0.04731		32.49	0.219039
32.53	0.051233		32.53	0.224586
32.57	0.054425		32.57	0.229382
32.61	0.056881		32.61	0.233188
32.65	0.059651		32.65	0.237276
32.69	0.064185		32.69	0.241357
32.73	0.068913		32.73	0.243338
32.77	0.073342		32.77	0.244847
32.81	0.077783		32.81	0.245936
32.85	0.082952		32.85	0.246601
32.89	0.090365		32.89	0.246355
32.93	0.09628		32.93	0.244824
32.97	0.103228		32.97	0.243146
33.01	0.110235		33.01	0.241269
33.05	0.117598		33.05	0.237663
33.09	0.127084		33.09	0.235113
33.13	0.135201		33.13	0.230064
33.17	0.143522		33.17	0.225908
33.21	0.150866		33.21	0.222
33.25	0.160024		33.25	0.215964
33.29	0.171964		33.29	0.2104
33.33	0.18307		33.33	0.203663
33.37	0.191605		33.37	0.197487
33.41	0.200172		33.41	0.191215
33.45	0.208492		33.45	0.18565
33.49	0.219303		33.49	0.179619
33.53	0.227386		33.53	0.17439
33.57	0.236316		33.57	0.168644
33.61	0.243515		33.61	0.162858
33.65	0.251274		33.65	0.157089
33.69	0.260448		33.69	0.15118
33.72	0.266749		33.73	0.145886
33.76	0.272035		33.77	0.140636
33.8	0.277721		33.81	0.13598
33.84	0.283585		33.85	0.131351
33.88	0.287901		33.89	0.126288
33.92	0.292085		33.93	0.122654
33.96	0.293935		33.97	0.120131
34	0.295648		34.01	0.116229
34.04	0.296934		34.05	0.112876
34.08	0.2973		34.09	0.108506
34.12	0.297291		34.13	0.105293
34.16	0.296799		34.16	0.103056
34.2	0.295044		34.21	0.099671
34.24	0.293004		34.24	0.096788
34.28	0.291768		34.28	0.094103
34.32	0.288734		34.32	0.092206
34.36	0.284232		34.36	0.089952
34.4	0.278511		34.4	0.087218
34.44	0.273493		34.44	0.085495
34.48	0.268651		34.48	0.083439
34.52	0.262988		34.52	0.081778
34.56	0.256704		34.56	0.079788
34.6	0.250092		34.6	0.077801
34.64	0.24415		34.64	0.075891
34.68	0.237848		34.68	0.073777
34.72	0.230634		34.72	0.071892
34.76	0.223869		34.76	0.071383
34.8	0.217569		34.8	0.071086
34.84	0.21123		34.84	0.06903
34.88	0.205906		34.88	0.066599
34.92	0.199023		34.92	0.065588
34.96	0.192428		34.96	0.064531
35	0.186666		35	0.065136
35.04	0.181095		35.04	0.06312
35.08	0.176523		35.08	0.060284
35.12	0.171683		35.12	0.059613
35.16	0.166452		35.16	0.058348
35.2	0.161408		35.2	0.057888
35.24	0.156753		35.24	0.057227
35.28	0.153278		35.28	0.05555
35.32	0.149753		35.32	0.054973
35.36	0.145846		35.36	0.053892
35.4	0.14205		35.4	0.053173
35.44	0.138287		35.44	0.051753
35.48	0.134925		35.48	0.049757
35.52	0.132251		35.52	0.050151
35.56	0.128854		35.56	0.049297
35.6	0.125303		35.6	0.048536
35.64	0.121962		35.64	0.047798
35.68	0.119752		35.68	0.046099
35.72	0.117328		35.72	0.046256
35.76	0.114831		35.76	0.045527
35.8	0.11183		35.8	0.044875
35.84	0.109371		35.84	0.044178
35.88	0.10698		35.88	0.043551
35.92	0.105375		35.92	0.043256
35.96	0.103568		35.96	0.043316
36	0.10101		36	0.042104
36.04	0.098874		36.04	0.041819
36.08	0.097187		36.08	0.041968
36.11	0.095335		36.12	0.04155
36.15	0.093367		36.16	0.04012
36.19	0.091833		36.2	0.039148
36.23	0.08968		36.24	0.038093
36.27	0.089127		36.28	0.037053
36.31	0.087617		36.32	0.038012
36.35	0.085491		36.36	0.036875
36.39	0.083718		36.4	0.037298
36.43	0.081694		36.44	0.036927
36.47	0.080876		36.48	0.03566
36.51	0.07958		36.52	0.035505
36.55	0.078249		36.56	0.034629
36.59	0.07727		36.6	0.034565
36.63	0.074865		36.64	0.034805
36.67	0.072053		36.68	0.033821
36.71	0.073		36.72	0.034714
36.75	0.070695		36.76	0.032394
36.79	0.070928		36.8	0.033122
36.83	0.06988		36.84	0.03264
36.87	0.06898		36.88	0.032164
36.91	0.068376		36.92	0.032449
36.95	0.067142		36.96	0.031208
36.99	0.065924		37	0.030486
37.03	0.064865		37.04	0.030476
37.07	0.063602		37.08	0.030021
37.11	0.062857		37.12	0.030143
37.15	0.062114		37.16	0.030125
37.19	0.061538		37.2	0.02938
37.23	0.06043		37.24	0.028666
37.27	0.060228		37.28	0.027506
37.31	0.059067		37.32	0.029467
37.35	0.058231		37.36	0.027689
37.39	0.057309		37.4	0.027944
37.43	0.057008		37.44	0.026883
37.47	0.056204		37.48	0.026601
37.51	0.055712		37.52	0.026239
37.55	0.055578		37.56	0.025933
37.59	0.05448		37.6	0.025973
37.63	0.053716		37.64	0.025925
37.67	0.053321		37.68	0.025507
37.71	0.05279		37.72	0.025589
37.75	0.052645		37.76	0.025116
37.79	0.05145		37.8	0.025432
37.83	0.050721		37.84	0.025636
37.87	0.050269		37.88	0.025071
37.91	0.049916		37.92	0.024367
37.95	0.049302		37.96	0.024351
37.99	0.048646		38	0.02419
38.03	0.048621		38.04	0.024214
38.07	0.047817		38.08	0.023521
38.11	0.047058		38.12	0.023818
38.15	0.046595		38.16	0.023787
38.19	0.045716		38.2	0.022935
38.23	0.04517		38.24	0.023065
38.27	0.044323		38.28	0.022564
38.31	0.044438		38.31	0.022195
38.35	0.044638		38.35	0.022553
38.39	0.043745		38.39	0.022668
38.43	0.043056		38.43	0.022598
38.47	0.042198		38.47	0.021546
38.51	0.042332		38.51	0.022221
38.55	0.041779		38.55	0.022172
38.59	0.040606		38.59	0.021826
38.63	0.040465		38.63	0.022178
38.67	0.039767		38.67	0.020673
38.71	0.040384		38.71	0.021902
38.74	0.040033		38.75	0.021521
38.78	0.038904		38.79	0.021473
38.82	0.038737		38.83	0.021873
38.86	0.038555		38.87	0.020947
38.9	0.039529		38.91	0.02197
38.94	0.039225		38.95	0.022394
38.98	0.037689		38.99	0.021263
39.02	0.035994		39.03	0.020905
39.06	0.035751		39.07	0.019856
39.1	0.036557		39.11	0.020199
39.14	0.037165		39.15	0.020676
39.18	0.036383		39.19	0.020446
39.22	0.036013		39.23	0.02091
39.26	0.035937		39.27	0.019969
39.3	0.036258		39.31	0.021041
39.34	0.036384		39.35	0.019804
39.38	0.034955		39.39	0.020378
39.42	0.034629		39.43	0.019425
39.46	0.034911		39.47	0.019255
39.5	0.035317		39.51	0.01988
39.54	0.0351		39.55	0.019444
39.58	0.034251		39.59	0.019288
39.62	0.033802		39.63	0.019095
39.66	0.034121		39.67	0.019332
39.7	0.034385		39.71	0.020457
39.74	0.034349		39.75	0.019988
39.78	0.033974		39.79	0.019457
39.82	0.033592		39.83	0.019041
39.86	0.033896		39.87	0.018506
39.9	0.034061		39.91	0.018775
39.94	0.034015		39.95	0.018745
39.98	0.032638		39.99	0.018835
40.02	0.032058		40.03	0.018874
40.06	0.032531		40.07	0.018335
40.1	0.033157		40.11	0.018822
40.14	0.033436		40.15	0.018381
40.18	0.032113		40.19	0.019054
40.22	0.031506		40.23	0.018525
40.26	0.031321		40.27	0.018602
40.3	0.031414		40.31	0.018314
40.34	0.030532		40.35	0.018719
40.38	0.029596		40.39	0.017969
40.42	0.030457		40.43	0.017882
40.46	0.030684		40.47	0.018221
40.5	0.030224		40.51	0.01861
40.54	0.02939		40.55	0.018784
40.58	0.028071		40.59	0.018182
40.62	0.029215		40.63	0.018251
40.66	0.030126		40.66	0.018556
40.7	0.02989		40.7	0.019471
40.74	0.028897		40.74	0.019466
40.78	0.027682		40.78	0.01848
40.82	0.027616		40.82	0.018485
40.86	0.027998		40.86	0.018652
40.9	0.027752		40.9	0.019207
40.94	0.026693		40.94	0.019416
40.98	0.025713		40.98	0.019277
41.02	0.025905		41.02	0.019766
41.06	0.02647		41.06	0.019568
41.09	0.024935		41.1	0.019682
41.13	0.02302		41.14	0.019574
41.17	0.02296		41.18	0.019031
41.21	0.023993		41.22	0.019989
41.25	0.024711		41.26	0.02094
41.29	0.024384		41.3	0.020766
41.33	0.023332		41.34	0.020254
41.37	0.022802		41.38	0.020492
41.41	0.022598		41.42	0.021171
41.45	0.02221		41.46	0.021765
41.49	0.022483		41.5	0.022417
41.53	0.021663		41.54	0.022304
41.57	0.021453		41.59	0.024722
41.61	0.019941		41.63	0.024373
41.65	0.020615		41.67	0.024972
41.69	0.020711		41.71	0.025353
41.73	0.021447		41.75	0.024554
41.77	0.022628		41.79	0.026581
41.81	0.023118		41.83	0.028287
41.85	0.021779		41.87	0.027852
41.89	0.019983		41.91	0.027501
41.93	0.019232		41.95	0.027681
41.97	0.019855		41.99	0.02877
42.01	0.020693		42.03	0.031193
42.05	0.021728		42.07	0.031582
42.09	0.021509		42.11	0.033305
42.13	0.020842		42.15	0.034405
42.17	0.021312		42.19	0.036049
42.21	0.021401		42.23	0.037751
42.25	0.021108		42.27	0.03921
42.29	0.021404		42.31	0.040459
42.33	0.021225		42.35	0.042791
42.37	0.021613		42.39	0.045461
42.41	0.021786		42.43	0.047925
42.45	0.022195		42.47	0.049555
42.49	0.021393		42.51	0.052267
42.53	0.02129		42.55	0.055953
42.57	0.022365		42.58	0.059607
42.61	0.023144		42.62	0.063616
42.65	0.023899		42.66	0.066333
42.69	0.023475		42.7	0.069908
42.73	0.023501		42.74	0.074041
42.77	0.024471		42.78	0.078891
42.81	0.02496		42.82	0.084336
42.85	0.024056		42.86	0.088891
42.89	0.023121		42.9	0.094182
42.93	0.023953		42.94	0.100527
42.97	0.025314		42.98	0.106989
43.01	0.026846		43.02	0.112772
43.05	0.026644		43.06	0.118169
43.09	0.025517		43.1	0.124537
43.13	0.025133		43.14	0.130417
43.17	0.025232		43.18	0.137491
43.21	0.025138		43.22	0.143487
43.25	0.025904		43.26	0.149047
43.29	0.027477		43.3	0.15533
43.33	0.028		43.34	0.161373
43.37	0.028405		43.38	0.167215
43.41	0.029676		43.42	0.171446
43.45	0.030208		43.46	0.176173
43.49	0.032239		43.5	0.180733
43.53	0.033401		43.54	0.184726
43.57	0.033558		43.58	0.18853
43.61	0.035164		43.62	0.189594
43.65	0.036302		43.66	0.191797
43.68	0.037079		43.7	0.193605
43.72	0.038597		43.74	0.194959
43.76	0.040012		43.78	0.196086
43.8	0.041668		43.82	0.195339
43.84	0.043268		43.86	0.194954
43.88	0.045046		43.9	0.19438
43.92	0.047154		43.94	0.192326
43.96	0.047607		43.98	0.18994
44	0.051134		44.02	0.187101
44.04	0.055035		44.06	0.184821
44.08	0.058102		44.1	0.182221
44.12	0.061638		44.14	0.178
44.16	0.064986		44.18	0.173379
44.2	0.068551		44.22	0.169059
44.24	0.073579		44.26	0.165195
44.28	0.076637		44.3	0.161002
44.32	0.081005		44.34	0.156231
44.36	0.086582		44.38	0.151328
44.4	0.091434		44.42	0.146857
44.44	0.098798		44.46	0.14251
44.48	0.104631		44.5	0.137715
44.52	0.111093		44.54	0.133341
44.56	0.119611		44.58	0.128749
44.6	0.127424		44.62	0.124495
44.64	0.135714		44.66	0.121141
44.68	0.142913		44.7	0.117241
44.72	0.1498		44.74	0.112037
44.76	0.157147		44.78	0.107576
44.8	0.164957		44.81	0.104283
44.84	0.173677		44.86	0.101816
44.88	0.181616		44.9	0.099342
44.92	0.190443		44.93	0.096101
44.96	0.197934		44.97	0.09326
45	0.206106		45.01	0.09105
45.04	0.212825		45.05	0.088587
45.08	0.219438		45.09	0.086755
45.12	0.225149		45.13	0.084511
45.16	0.23127		45.17	0.082355
45.2	0.237266		45.21	0.080983
45.24	0.241861		45.25	0.079412
45.28	0.246165		45.29	0.07789
45.32	0.250073		45.33	0.076062
45.36	0.252408		45.37	0.075125
45.4	0.25483		45.41	0.074887
45.44	0.256592		45.45	0.074375
45.48	0.257041		45.49	0.073148
45.52	0.257703		45.53	0.071141
45.56	0.257061		45.57	0.070028
45.6	0.256248		45.61	0.069609
45.64	0.255097		45.65	0.068462
45.68	0.251872		45.69	0.06825
45.72	0.247288		45.73	0.067344
45.76	0.24287		45.77	0.066932
45.8	0.240054		45.81	0.066525
45.84	0.235021		45.85	0.066198
45.88	0.229603		45.89	0.065612
45.92	0.222983		45.93	0.064109
45.96	0.217081		45.97	0.064198
46	0.210607		46.01	0.063904
46.04	0.203287		46.05	0.063652
46.08	0.196368		46.09	0.063194
46.11	0.190883		46.13	0.062499
46.15	0.186243		46.17	0.062568
46.19	0.179768		46.21	0.062462
46.23	0.173289		46.25	0.061683
46.27	0.166049		46.29	0.060819
46.31	0.160825		46.33	0.060577
46.35	0.158658		46.37	0.060568
46.39	0.15179		46.41	0.0611
46.44	0.147006		46.45	0.060808
46.48	0.142009		46.49	0.058756
46.52	0.138044		46.53	0.060724
46.56	0.131514		46.57	0.061426
46.6	0.131119		46.61	0.058202
46.64	0.125613		46.65	0.060736
46.68	0.12257		46.69	0.057501
46.72	0.119525		46.73	0.056818
46.76	0.11828		46.77	0.056257
46.8	0.114623		46.81	0.05573
46.84	0.110832		46.85	0.054963
46.88	0.107646		46.89	0.054056
46.92	0.1073		46.93	0.053952
46.96	0.10633		46.97	0.053944
47	0.104608		47.01	0.053596
47.04	0.102084		47.05	0.052158
47.08	0.099692		47.09	0.05152
47.12	0.098738		47.13	0.051479
47.16	0.096374		47.17	0.051239
47.2	0.095724		47.21	0.050597
47.24	0.093877		47.25	0.049886
47.28	0.092415		47.29	0.049775
47.32	0.091434		47.33	0.049204
47.36	0.089833		47.37	0.049189
47.4	0.089369		47.41	0.049279
47.44	0.088444		47.45	0.048898
47.48	0.087865		47.49	0.048944
47.52	0.088414		47.52	0.048829
47.56	0.086641		47.56	0.048521
47.6	0.083941		47.6	0.047905
47.64	0.08316		47.64	0.047048
47.68	0.081416		47.68	0.046492
47.72	0.082705		47.72	0.046788
47.76	0.082328		47.76	0.046899
47.79	0.081476		47.8	0.046718
47.83	0.079774		47.84	0.046416
47.87	0.079606		47.88	0.046421
47.91	0.078619		47.92	0.045995
47.95	0.077085		47.96	0.046247
47.99	0.075553		48	0.045506
48.03	0.074644		48.04	0.045598
48.07	0.074741		48.08	0.045789
48.11	0.07425		48.12	0.045457
48.15	0.073739		48.16	0.045237
48.19	0.071658		48.2	0.044574
48.23	0.070649		48.24	0.044892
48.27	0.070393		48.28	0.045452
48.31	0.069973		48.32	0.045417
48.35	0.069295		48.36	0.045614
48.39	0.06845		48.4	0.044527
48.43	0.06707		48.44	0.044397
48.47	0.067378		48.48	0.044591
48.51	0.067366		48.52	0.044636
48.55	0.065015		48.56	0.044783
48.59	0.0628		48.6	0.044476
48.63	0.060027		48.64	0.044478
48.67	0.061328		48.68	0.044772
48.71	0.061156		48.72	0.044986
48.75	0.059642		48.76	0.04507
48.79	0.057904		48.8	0.044227
48.83	0.056044		48.84	0.044204
48.87	0.055429		48.88	0.044325
48.91	0.053364		48.92	0.044987
48.95	0.053285		48.96	0.044662
48.99	0.053579		49	0.044329
49.03	0.051489		49.04	0.04474
49.07	0.050107		49.08	0.045114
49.11	0.049013		49.12	0.045249
49.15	0.047359		49.16	0.045116
49.19	0.048775		49.2	0.045587
49.23	0.047984		49.24	0.046435
49.27	0.046423		49.28	0.047195
49.31	0.046694		49.32	0.047647
49.35	0.046194		49.36	0.047057
49.39	0.045139		49.4	0.047483
49.43	0.043338		49.44	0.048078
49.47	0.042891		49.48	0.048868
49.51	0.043087		49.52	0.049691
49.55	0.042492		49.56	0.050166
49.59	0.042426		49.6	0.051038
49.63	0.041995		49.64	0.052091
49.67	0.039559		49.68	0.052712
49.71	0.038766		49.72	0.053546
49.75	0.039145		49.76	0.054751
49.79	0.038526		49.8	0.057186
49.83	0.037718		49.84	0.059138
49.87	0.037539		49.88	0.060117
49.91	0.037563		49.91	0.061293
49.95	0.037585		49.95	0.063365
49.99	0.036692		49.99	0.066088
50.03	0.034598		50.03	0.068429
50.07	0.035435		50.07	0.070829
50.11	0.034654		50.11	0.073825
50.14	0.035437		50.15	0.077799
50.18	0.03463		50.19	0.081389
50.22	0.034138		50.23	0.085199
50.26	0.036051		50.27	0.088914
50.3	0.036084		50.31	0.093112
50.34	0.036752		50.35	0.098676
50.38	0.036458		50.39	0.104088
50.42	0.033784		50.43	0.108933
50.46	0.032372		50.47	0.113647
50.5	0.032905		50.51	0.119387
50.54	0.03331		50.55	0.126707
50.58	0.034086		50.59	0.134619
50.62	0.033202		50.63	0.142065
50.66	0.033908		50.67	0.149438
50.7	0.033849		50.71	0.158084
50.74	0.03489		50.75	0.167479
50.78	0.034184		50.79	0.176949
50.82	0.033272		50.83	0.186703
50.86	0.033767		50.87	0.196837
50.9	0.035191		50.91	0.207832
50.94	0.03506		50.95	0.219241
50.98	0.034743		50.99	0.23068
51.02	0.036223		51.03	0.241288
51.06	0.035588		51.07	0.251994
51.1	0.037141		51.11	0.264106
51.14	0.038098		51.15	0.276392
51.18	0.037719		51.19	0.287974
51.22	0.040108		51.23	0.298008
51.26	0.041043		51.27	0.307635
51.3	0.042454		51.31	0.317419
51.34	0.044684		51.35	0.326752
51.38	0.044969		51.39	0.335149
51.42	0.045404		51.43	0.342842
51.46	0.046618		51.47	0.350401
51.5	0.049036		51.51	0.356599
51.54	0.052927		51.55	0.361552
51.58	0.054098		51.59	0.367135
51.62	0.056308		51.63	0.367938
51.66	0.058914		51.67	0.368973
51.7	0.062446		51.71	0.369375
51.74	0.065633		51.75	0.36895
51.78	0.067842		51.79	0.367076
51.82	0.073598		51.83	0.364324
51.86	0.08003		51.87	0.360519
51.9	0.084254		51.91	0.355389
51.94	0.08871		51.95	0.349109
51.98	0.094267		51.99	0.341332
52.02	0.100905		52.03	0.334087
52.06	0.109988		52.07	0.326452
52.1	0.117282		52.11	0.317803
52.14	0.123433		52.15	0.308688
52.18	0.131889		52.19	0.29824
52.22	0.141828		52.23	0.287202
52.26	0.151122		52.27	0.276778
52.3	0.161852		52.31	0.267062
52.34	0.172821		52.35	0.25754
52.38	0.183713		52.39	0.247595
52.42	0.195587		52.43	0.237528
52.46	0.208655		52.47	0.228231
52.5	0.222321		52.5	0.219573
52.54	0.235639		52.54	0.210615
52.58	0.250538		52.58	0.201661
52.62	0.264868		52.62	0.194355
52.66	0.279058		52.66	0.187734
52.7	0.294808		52.7	0.182318
52.74	0.310299		52.74	0.176477
52.78	0.324458		52.78	0.169259
52.81	0.339186		52.82	0.163779
52.85	0.352606		52.86	0.159901
52.89	0.366399		52.9	0.156173
52.93	0.380074		52.94	0.151701
52.97	0.3915		52.98	0.14717
53.01	0.402837		53.02	0.144477
53.05	0.412355		53.06	0.141695
53.09	0.422076		53.1	0.138974
53.13	0.430981		53.14	0.136414
53.17	0.436533		53.18	0.132577
53.21	0.441921		53.22	0.131142
53.25	0.445712		53.26	0.130483
53.29	0.448302		53.3	0.128105
53.33	0.450224		53.34	0.124743
53.37	0.450068		53.38	0.121385
53.41	0.448445		53.42	0.119749
53.45	0.445512		53.46	0.119721
53.49	0.441683		53.5	0.11883
53.53	0.436005		53.54	0.116723
53.57	0.42954		53.58	0.114895
53.61	0.421935		53.62	0.113973
53.65	0.412908		53.66	0.113055
53.69	0.402583		53.7	0.111435
53.73	0.392342		53.74	0.109388
53.77	0.381118		53.78	0.107598
53.81	0.369286		53.82	0.106894
53.85	0.356711		53.86	0.106278
53.89	0.343909		53.9	0.1047
53.93	0.329375		53.94	0.10343
53.97	0.317382		53.98	0.102579
54.01	0.306075		54.02	0.102507
54.05	0.293414		54.06	0.102359
54.09	0.281783		54.1	0.100563
54.13	0.269152		54.14	0.097913
54.17	0.258422		54.18	0.096849
54.21	0.24986		54.22	0.09603
54.25	0.239483		54.26	0.095561
54.29	0.228052		54.3	0.094246
54.33	0.218889		54.34	0.093077
54.37	0.212873		54.38	0.092652
54.41	0.205678		54.42	0.092544
54.45	0.19878		54.46	0.092192
54.49	0.190451		54.5	0.090684
54.53	0.184703		54.54	0.0897
54.57	0.178169		54.58	0.088663
54.61	0.173357		54.62	0.088635
54.65	0.168526		54.66	0.08838
54.69	0.165078		54.7	0.087017
54.73	0.162596		54.74	0.085723
54.77	0.156949		54.78	0.085895
54.81	0.153838		54.82	0.086327
54.85	0.151947		54.85	0.085435
54.89	0.149049		54.89	0.084369
54.93	0.14792		54.94	0.083962
54.97	0.143267		54.97	0.084413
55.01	0.141016		55.01	0.08565
55.05	0.140916		55.05	0.084506
55.09	0.138665		55.09	0.082757
55.13	0.135713		55.13	0.082477
55.16	0.132672		55.17	0.082914
55.2	0.131568		55.21	0.083469
55.24	0.128775		55.25	0.083263
55.28	0.126191		55.29	0.08226
55.32	0.125578		55.33	0.082289
55.36	0.121926		55.37	0.082866
55.4	0.120009		55.41	0.082112
55.44	0.118776		55.45	0.080875
55.48	0.117253		55.49	0.080771
55.52	0.11477		55.53	0.081106
55.56	0.112748		55.57	0.082205
55.6	0.111908		55.61	0.08194
55.64	0.110061		55.65	0.081294
55.68	0.109322		55.69	0.081701
55.72	0.106565		55.73	0.082401
55.76	0.104711		55.77	0.082992
55.8	0.10419		55.81	0.082769
55.84	0.102114		55.85	0.08313
55.88	0.100932		55.89	0.084109
55.92	0.098966		55.93	0.084398
55.96	0.096738		55.97	0.085848
56	0.097124		56.01	0.086591
56.04	0.095726		56.05	0.086858
56.08	0.094123		56.09	0.088791
56.12	0.092518		56.13	0.090615
56.16	0.090034		56.17	0.091539
56.2	0.089889		56.21	0.09206
56.24	0.089089		56.25	0.093506
56.28	0.088799		56.29	0.096285
56.32	0.088047		56.34	0.098748
56.36	0.086187		56.38	0.101625
56.4	0.085112		56.42	0.104858
56.44	0.085497		56.46	0.108898
56.48	0.084696		56.5	0.111344
56.52	0.082788		56.54	0.116715
56.56	0.084163		56.58	0.119654
56.6	0.082206		56.62	0.12407
56.64	0.082775		56.66	0.129441
56.68	0.08174		56.7	0.135295
56.72	0.081485		56.74	0.141039
56.76	0.082092		56.78	0.147072
56.8	0.081566		56.82	0.154403
56.84	0.080723		56.85	0.162588
56.88	0.080613		56.89	0.171265
56.92	0.080141		56.93	0.179522
56.96	0.080884		56.97	0.18789
57	0.080652		57.01	0.1966
57.04	0.081612		57.05	0.206488
57.08	0.082108		57.09	0.217782
57.12	0.080645		57.13	0.228805
57.16	0.081167		57.17	0.239766
57.2	0.082127		57.21	0.251293
57.24	0.084179		57.25	0.263441
57.28	0.083242		57.29	0.275714
57.32	0.084015		57.33	0.287736
57.36	0.084901		57.37	0.298667
57.4	0.08689		57.41	0.310033
57.44	0.087232		57.45	0.321011
57.48	0.087569		57.49	0.331309
57.52	0.090716		57.53	0.340229
57.56	0.09426		57.57	0.348463
57.6	0.096229		57.61	0.355702
57.64	0.097613		57.65	0.36203
57.68	0.101266		57.69	0.366909
57.72	0.106876		57.73	0.369074
57.75	0.112179		57.77	0.370087
57.79	0.115673		57.81	0.370585
57.83	0.118965		57.85	0.369936
57.87	0.126061		57.89	0.366799
57.91	0.134499		57.93	0.361296
57.95	0.140385		57.97	0.355047
57.99	0.147949		58.01	0.348976
58.03	0.156298		58.05	0.341575
58.07	0.166658		58.09	0.3321
58.11	0.17604		58.13	0.321448
58.15	0.185436		58.17	0.310399
58.19	0.197566		58.21	0.299882
58.23	0.209258		58.25	0.287996
58.27	0.223488		58.29	0.275062
58.31	0.238524		58.33	0.263155
58.35	0.250817		58.37	0.250925
58.39	0.263774		58.41	0.2411
58.43	0.278074		58.45	0.23135
58.47	0.292966		58.49	0.219255
58.51	0.307581		58.53	0.2098
58.55	0.321458		58.57	0.201642
58.59	0.335374		58.61	0.193538
58.63	0.349384		58.65	0.185888
58.67	0.362619		58.69	0.177852
58.71	0.373936		58.73	0.172275
58.75	0.382869		58.77	0.167298
58.79	0.391299		58.81	0.162207
58.83	0.400209		58.85	0.158015
58.87	0.406626		58.89	0.152815
58.91	0.40932		58.93	0.148718
58.95	0.409988		58.97	0.147676
58.99	0.410571		59.01	0.14499
59.03	0.411804		59.05	0.138839
59.07	0.411601		59.09	0.132701
59.11	0.407818		59.13	0.128443
59.15	0.400878		59.17	0.127128
59.19	0.392835		59.21	0.125503
59.23	0.383545		59.25	0.123419
59.27	0.373732		59.28	0.121013
59.31	0.362868		59.32	0.119351
59.35	0.350106		59.36	0.117573
59.39	0.337495		59.4	0.115712
59.43	0.324592		59.44	0.112784
59.47	0.312503		59.48	0.110817
59.51	0.300348		59.52	0.10934
59.55	0.286341		59.56	0.108111
59.59	0.274443		59.6	0.106399
59.63	0.261786		59.64	0.104029
59.67	0.251178		59.68	0.102389
59.71	0.240754		59.72	0.102409
59.75	0.230519		59.76	0.102527
59.79	0.220789		59.8	0.101251
59.83	0.210617		59.84	0.09925
59.87	0.203771		59.88	0.098129
59.91	0.197396		59.92	0.096871
59.95	0.189838		59.96	0.096388
59.99	0.181919		60	0.095628
60.03	0.174973		60.04	0.095321
60.07	0.171205		60.08	0.094703
60.1	0.166575		60.12	0.094269
60.14	0.159684		60.16	0.093846
60.18	0.154452		60.2	0.093304
60.22	0.149207		60.24	0.092672
60.26	0.14641		60.28	0.092111
60.3	0.141907		60.32	0.091654
60.34	0.137436		60.36	0.0919
60.38	0.134698		60.4	0.090973
60.42	0.132126		60.44	0.089735
60.46	0.129206		60.48	0.089425
60.5	0.125025		60.52	0.089787
60.54	0.122626		60.56	0.090233
60.58	0.12055		60.6	0.090244
60.62	0.118893		60.64	0.089385
60.66	0.116076		60.68	0.089454
60.7	0.112101		60.72	0.091018
60.74	0.110542		60.76	0.091881
60.78	0.109468		60.8	0.091148
60.82	0.107593		60.84	0.090764
60.86	0.106039		60.88	0.090801
60.9	0.104237		60.92	0.092075
60.94	0.103181		60.96	0.09339
60.98	0.101173		61	0.093714
61.02	0.099727		61.04	0.094619
61.06	0.098667		61.08	0.095715
61.1	0.0968		61.12	0.096841
61.14	0.096211		61.16	0.097574
61.18	0.095519		61.2	0.098678
61.22	0.093994		61.24	0.100418
61.26	0.092475		61.28	0.10311
61.3	0.091899		61.32	0.105107
61.34	0.091425		61.36	0.106481
61.38	0.090336		61.4	0.108914
61.42	0.089704		61.44	0.112719
61.46	0.08842		61.48	0.114559
61.5	0.088731		61.52	0.118054
61.54	0.087901		61.56	0.119594
61.58	0.08671		61.6	0.122683
61.62	0.085959		61.64	0.126142
61.66	0.085207		61.68	0.129539
61.7	0.085877		61.72	0.132916
61.74	0.08558		61.76	0.136067
61.78	0.084695		61.8	0.140519
61.82	0.083671		61.84	0.146054
61.86	0.083196		61.88	0.150044
61.9	0.083238		61.92	0.152706
61.94	0.083977		61.96	0.155713
61.98	0.083962		62	0.159211
62.02	0.084272		62.04	0.163696
62.06	0.084658		62.08	0.167895
62.1	0.084954		62.12	0.172111
62.14	0.085504		62.16	0.176454
62.18	0.086218		62.2	0.18033
62.22	0.086893		62.24	0.183495
62.26	0.087995		62.28	0.186059
62.3	0.089351		62.32	0.188014
62.34	0.090598		62.36	0.189707
62.38	0.091174		62.4	0.190843
62.42	0.092769		62.44	0.19136
62.46	0.09563		62.48	0.190709
62.5	0.098544		62.52	0.189233
62.54	0.100755		62.56	0.188164
62.58	0.102111		62.6	0.187022
62.62	0.104296		62.64	0.185177
62.66	0.106988		62.68	0.181362
62.7	0.109922		62.72	0.176875
62.74	0.113022		62.76	0.171761
62.78	0.116194		62.8	0.167401
62.81	0.119776		62.84	0.163085
62.85	0.123576		62.88	0.158349
62.89	0.127791		62.92	0.153239
62.93	0.131989		62.96	0.148007
62.97	0.135845		63	0.143239
63.01	0.14016		63.04	0.137865
63.05	0.144588		63.08	0.133173
63.09	0.149424		63.12	0.128779
63.13	0.154191		63.16	0.124275
63.17	0.158696		63.2	0.120432
63.21	0.163374		63.24	0.116444
63.25	0.167799		63.28	0.112776
63.29	0.171737		63.32	0.109283
63.33	0.175161		63.36	0.106126
63.37	0.178183		63.4	0.103718
63.41	0.181225		63.44	0.101809
63.45	0.184179		63.48	0.099401
63.49	0.18599		63.52	0.096416
63.53	0.185919		63.56	0.094347
63.57	0.185429		63.6	0.093868
63.61	0.184879		63.63	0.092622
63.65	0.184119		63.67	0.090317
63.69	0.182639		63.71	0.08787
63.73	0.179766		63.75	0.08627
63.77	0.17634		63.79	0.085265
63.81	0.173044		63.83	0.083833
63.85	0.168857		63.87	0.082297
63.89	0.164		63.91	0.08176
63.93	0.158893		63.95	0.081186
63.97	0.153473		63.99	0.07959
64.01	0.148554		64.03	0.077291
64.05	0.143581		64.07	0.075789
64.09	0.13774		64.11	0.075232
64.13	0.131822		64.15	0.075094
64.17	0.126785		64.19	0.073956
64.21	0.122114		64.23	0.072144
64.25	0.117671		64.27	0.071267
64.29	0.112853		64.31	0.070708
64.33	0.108643		64.35	0.070282
64.37	0.104662		64.39	0.069557
64.41	0.100954		64.43	0.068747
64.45	0.098192		64.47	0.068313
64.49	0.094575		64.51	0.068137
64.53	0.091158		64.55	0.068072
64.57	0.088955		64.59	0.067572
64.61	0.086564		64.63	0.066652
64.65	0.083878		64.67	0.067155
64.69	0.080876		64.71	0.068549
64.73	0.077815		64.75	0.06849
64.77	0.075726		64.79	0.067086
64.81	0.074092		64.83	0.065812
64.85	0.072381		64.87	0.065113
64.89	0.071002		64.91	0.065304
64.93	0.068977		64.95	0.065645
64.97	0.066909		64.99	0.065826
65.01	0.065566		65.03	0.066303
65.05	0.063886		65.07	0.06648
65.09	0.062552		65.11	0.066557
65.12	0.061176		65.15	0.06664
65.16	0.059991		65.19	0.066564
65.2	0.058829		65.23	0.066975
65.24	0.057405		65.27	0.067683
65.28	0.056807		65.31	0.068137
65.32	0.056333		65.35	0.068239
65.36	0.055766		65.39	0.068532
65.4	0.054702		65.43	0.069457
65.44	0.053132		65.47	0.071406
65.48	0.051782		65.51	0.072666
65.52	0.05093		65.55	0.072353
65.56	0.050471		65.59	0.072142
65.6	0.050062		65.63	0.072539
65.64	0.049883		65.67	0.073663
65.68	0.048907		65.71	0.074666
65.72	0.048298		65.75	0.075434
65.76	0.048012		65.79	0.076201
65.8	0.048351		65.83	0.077292
65.84	0.047398		65.87	0.078279
65.88	0.047254		65.91	0.079012
65.92	0.046673		65.95	0.0798
65.96	0.04699		65.98	0.08076
66	0.046367		66.02	0.081777
66.04	0.046253		66.06	0.082823
66.08	0.046058		66.1	0.08322
66.12	0.046229		66.14	0.083724
66.16	0.047099		66.18	0.084257
66.2	0.046595		66.22	0.084845
66.24	0.046754		66.26	0.085286
66.28	0.047453		66.3	0.0853
66.32	0.048708		66.35	0.085507
66.36	0.049588		66.38	0.086129
66.4	0.048125		66.42	0.086361
66.44	0.04869		66.46	0.087345
66.48	0.049528		66.5	0.08591
66.52	0.050069		66.54	0.084353
66.56	0.050792		66.58	0.083324
66.6	0.051317		66.62	0.083083
66.64	0.052164		66.66	0.08229
66.68	0.052041		66.7	0.080777
66.72	0.05261		66.74	0.079225
66.76	0.053081		66.78	0.077977
66.8	0.053525		66.82	0.076156
66.84	0.055051		66.86	0.073782
66.88	0.055912		66.9	0.072141
66.92	0.056683		66.94	0.070724
66.96	0.057073		66.98	0.069818
67	0.058135		67.02	0.068435
67.04	0.059044		67.06	0.066285
67.08	0.059694		67.1	0.064885
67.12	0.060952		67.14	0.064037
67.16	0.061039		67.18	0.063044
67.2	0.06185		67.22	0.061982
67.24	0.062326		67.26	0.061003
67.28	0.06288		67.3	0.059738
67.32	0.063797		67.34	0.058066
67.36	0.06286		67.38	0.057543
67.4	0.063483		67.42	0.057464
67.44	0.064537		67.46	0.056149
67.48	0.063538		67.5	0.055589
67.52	0.062576		67.54	0.05623
67.56	0.060512		67.58	0.056545
67.6	0.059051		67.62	0.055014
67.64	0.05865		67.66	0.053095
67.68	0.05723		67.7	0.051805
67.72	0.055741		67.74	0.051928
67.75	0.053914		67.78	0.051916
67.79	0.052398		67.82	0.051114
67.83	0.049982		67.86	0.050748
67.87	0.048267		67.9	0.050868
67.91	0.046066		67.94	0.050764
67.95	0.044467		67.98	0.05049
67.99	0.042981		68.02	0.049456
68.03	0.041486		68.06	0.048798
68.07	0.039956		68.1	0.048987
68.11	0.038435		68.14	0.048956
68.15	0.037612		68.18	0.047829
68.19	0.037895		68.22	0.046643
68.23	0.036885		68.26	0.045409
68.27	0.035402		68.3	0.046225
68.31	0.033789		68.34	0.047708
68.35	0.03289		68.38	0.047953
68.39	0.032313		68.42	0.047569
68.43	0.031043		68.46	0.044996
68.47	0.030573		68.5	0.047067
68.51	0.029764		68.54	0.032688
68.55	0.029421		68.58	0.03675
68.59	0.029197		68.62	0.037701
68.63	0.027942		68.66	0.038264
68.67	0.028279		68.7	0.038865
68.71	0.0278		68.73	0.039813
68.75	0.027833		68.77	0.040801
68.79	0.026618		68.81	0.041555
68.83	0.025645		68.85	0.041448
68.87	0.025189		68.89	0.041416
68.91	0.024313		68.93	0.041729
68.95	0.024347		68.97	0.041709
68.99	0.024695		69.01	0.041807
69.03	0.024872		69.05	0.04221
69.07	0.024074		69.09	0.042418
69.11	0.023502		69.13	0.04238
69.15	0.023958		69.17	0.042214
69.19	0.024915		69.21	0.042145
69.23	0.025696		69.25	0.042364
69.27	0.02439		69.29	0.043006
69.31	0.02329		69.33	0.042419
69.35	0.02347		69.37	0.041856
69.39	0.023862		69.41	0.041851
69.43	0.024013		69.45	0.041833
69.47	0.024094		69.49	0.042059
69.51	0.024498		69.53	0.041709
69.55	0.024227		69.57	0.041575
69.59	0.023199		69.61	0.041795
69.63	0.022754		69.65	0.040774
69.67	0.022158		69.69	0.040179
69.71	0.022471		69.73	0.039132
69.75	0.023635		69.77	0.039179
69.79	0.023433		69.81	0.03901
69.83	0.022906		69.85	0.03813
69.87	0.022745		69.89	0.037086
69.91	0.022667		69.93	0.036261
69.95	0.02322		69.97	0.035923
69.99	0.023461		70.01	0.035756
70.03	0.022675		70.05	0.035181
70.07	0.023179		70.09	0.034734
70.11	0.023416		70.13	0.034447
70.14	0.023936		70.17	0.03415
70.18	0.02387		70.21	0.033609
70.22	0.022486		70.25	0.033535
70.26	0.022929		70.29	0.032879
70.3	0.024332		70.33	0.031954
70.34	0.024708		70.37	0.032467
70.38	0.023339		70.41	0.032393
70.42	0.02144		70.45	0.031803
70.46	0.019742		70.49	0.030749
70.5	0.01976		70.53	0.029672
70.54	0.019882		70.57	0.029431
70.58	0.019877		70.61	0.030079
70.62	0.020185		70.65	0.02982
70.66	0.020066		70.69	0.029817
70.7	0.019306		70.73	0.028709
70.74	0.018986		70.77	0.028722
70.78	0.017631		70.81	0.028891
70.82	0.017193		70.85	0.028107
70.86	0.017221		70.89	0.027835
70.9	0.017163		70.93	0.027835
70.94	0.01664		70.97	0.02749
70.98	0.015302		71.01	0.027205
71.02	0.015619		71.05	0.026818
71.06	0.016248		71.08	0.02693
71.1	0.016833		71.12	0.027042
71.14	0.017077		71.16	0.026526
71.19	0.01549		71.21	0.027181
71.23	0.015172		71.24	0.027018
71.27	0.014611		71.29	0.026694
71.31	0.01485		71.33	0.026571
71.35	0.015127		71.36	0.028331
71.39	0.014443		71.4	0.02622
71.43	0.015046		71.44	0.029541
71.47	0.014434		71.48	0.028004
71.51	0.013743		71.52	0.026736
71.55	0.014459		71.56	0.026193
71.59	0.014319		71.6	0.025578
71.63	0.014289		71.64	0.025825
71.67	0.013696		71.68	0.026261
71.7	0.013851		71.72	0.026302
71.74	0.013209		71.76	0.026331
71.78	0.011927		71.8	0.025412
71.82	0.011817		71.84	0.025138
71.86	0.012682		71.88	0.024486
71.9	0.013384		71.92	0.024452
71.94	0.012538		71.96	0.024859
71.98	0.011996		72	0.024683
72.02	0.011925		72.04	0.024568
72.06	0.013313		72.08	0.024165
72.1	0.014073		72.12	0.024525
72.14	0.012564		72.16	0.0255
72.18	0.011342		72.2	0.025018
72.22	0.010943		72.24	0.024228
72.26	0.011483		72.28	0.023524
72.3	0.012267		72.32	0.023119
72.34	0.01162		72.36	0.023959
72.38	0.011614		72.4	0.023978
72.42	0.011024		72.44	0.023912
72.46	0.010016		72.48	0.023927
72.5	0.009983		72.52	0.023179
72.54	0.008612		72.56	0.022555
72.58	0.008443		72.6	0.022643
72.62	0.009253		72.64	0.022157
72.66	0.008717		72.68	0.022468
72.7	0.008178		72.72	0.022819
72.74	0.00775		72.76	0.022679
72.78	0.007914		72.8	0.022859
72.82	0.008032		72.84	0.02285
72.86	0.007523		72.88	0.022894
72.9	0.006982		72.92	0.022766
72.94	0.006607		72.96	0.022482
72.98	0.005848		73	0.022243
73.02	0.006191		73.04	0.023048
73.06	0.006059		73.08	0.023072
73.1	0.005419		73.12	0.024157
73.14	0.005801		73.16	0.02419
73.18	0.006489		73.2	0.023588
73.22	0.0067		73.24	0.024965
73.26	0.005904		73.28	0.02549
73.3	0.004576		73.32	0.024871
73.34	0.003263		73.36	0.024041
73.38	0.003019		73.4	0.022872
73.42	0.002566		73.44	0.022518
73.46	0.00313		73.48	0.023674
73.5	0.003191		73.52	0.023855
73.54	0.003231		73.56	0.025092
73.58	0.002921		73.6	0.024837
73.62	0.003234		73.64	0.024815
73.66	0.002391		73.68	0.024574
73.7	0.001861		73.72	0.024765
73.74	0.0013		73.75	0.024393
73.78	0.001074		73.79	0.024048
73.82	0.000888		73.83	0.024526
73.86	0.00012		73.87	0.025254
73.9	0.000792		73.91	0.025708
73.94	0.001521		73.95	0.025406
73.98	0.001959		73.99	0.025953
74.02	0.001562		74.03	0.026037
74.05	0.000609		74.07	0.026582
74.09	0.000019		74.11	0.026419
74.13	0.000062		74.15	0.025975
74.17	-0.000021		74.19	0.025917
74.21	0.000078		74.23	0.025973
74.25	0.000852		74.27	0.026598
74.29	0.001		74.31	0.02696
74.33	0.000256		74.35	0.027213
74.37	-0.000361		74.39	0.026353
74.41	-0.000132		74.43	0.02588
74.45	-0.000616		74.47	0.025787
74.49	-0.000415		74.51	0.027102
74.53	-0.001143		74.55	0.02629
74.57	-0.001372		74.59	0.026584
74.61	-0.001796		74.63	0.026526
74.65	-0.002173		74.67	0.026468
74.69	-0.002189		74.71	0.02616
74.73	-0.002264		74.75	0.025821
74.77	-0.001648		74.79	0.026247
74.81	-0.002349		74.83	0.028006
74.85	-0.002796		74.87	0.026923
74.89	-0.002577		74.91	0.026891
74.93	-0.00177		74.95	0.026843
74.97	-0.001349		74.99	0.026536
75.01	-0.002567		75.03	0.028227
75.05	-0.003024		75.07	0.027535
75.09	-0.002732		75.11	0.026232
75.13	-0.002788		75.15	0.02693
75.17	-0.002916		75.19	0.026193
75.21	-0.003045		75.23	0.026007
75.25	-0.002971		75.27	0.026085
75.29	-0.003381		75.31	0.026501
75.33	-0.003999		75.35	0.027122
75.37	-0.00437		75.39	0.025629
75.41	-0.004914		75.43	0.025679
75.45	-0.004383		75.47	0.02607
75.49	-0.004181		75.51	0.024822
75.53	-0.004679		75.55	0.025565
75.57	-0.005262		75.59	0.024842
75.61	-0.005233		75.63	0.024489
75.65	-0.005088		75.67	0.024881
75.69	-0.005131		75.71	0.025405
75.73	-0.005244		75.75	0.025178
75.77	-0.005258		75.79	0.024265
75.81	-0.005379		75.83	0.024244
75.85	-0.005383		75.87	0.023171
75.89	-0.005097		75.91	0.023705
75.93	-0.004765		75.95	0.023822
75.97	-0.005096		75.99	0.023977
76.01	-0.004613		76.03	0.023948
76.05	-0.004625		76.06	0.023408
76.09	-0.004823		76.1	0.023886
76.13	-0.005048		76.15	0.024193
76.18	-0.005195		76.19	0.022986
76.22	-0.004991		76.23	0.023428
76.26	-0.004763		76.27	0.022758
76.3	-0.004635		76.31	0.021746
76.34	-0.004872		76.35	0.023364
76.38	-0.004145		76.38	0.021577
76.42	-0.004674		76.42	0.024146
76.45	-0.003802		76.46	0.023448
76.49	-0.0043		76.5	0.023294
76.53	-0.004069		76.54	0.022668
76.57	-0.00381		76.58	0.022793
76.61	-0.003788		76.62	0.022491
76.65	-0.003873		76.66	0.022411
76.69	-0.004392		76.7	0.021581
76.73	-0.004461		76.74	0.021869
76.77	-0.003655		76.78	0.021188
76.81	-0.003089		76.82	0.020914
76.85	-0.00303		76.86	0.022265
76.89	-0.002896		76.9	0.022302
76.93	-0.003601		76.94	0.021425
76.97	-0.003252		76.98	0.021416
77.01	-0.002779		77.02	0.021041
77.05	-0.002685		77.06	0.021852
77.09	-0.002418		77.1	0.022055
77.13	-0.002293		77.14	0.021769
77.17	-0.00174		77.18	0.021629
77.21	-0.001707		77.22	0.022349
77.25	-0.001677		77.26	0.022186
77.29	-0.002023		77.3	0.021332
77.33	-0.002022		77.34	0.021024
77.37	-0.001811		77.38	0.02154
77.41	-0.001177		77.42	0.021501
77.45	-0.00156		77.46	0.021382
77.49	-0.001468		77.5	0.020752
77.53	-0.001154		77.54	0.021503
77.57	-0.001032		77.58	0.021111
77.61	-0.000668		77.62	0.020801
77.65	-0.000898		77.66	0.020832
77.69	-0.000705		77.7	0.021669
77.73	-0.0001		77.74	0.02119
77.77	0.000386		77.78	0.020502
77.81	0.000429		77.82	0.020652
77.85	0.000242		77.86	0.020946
77.89	0.000036		77.9	0.021313
77.93	0.000391		77.94	0.021095
77.97	0.000673		77.98	0.019965
78.01	0.000523		78.02	0.02049
78.05	0.000874		78.06	0.020584
78.09	0.001058		78.1	0.020336
78.13	0.001072		78.14	0.020135
78.17	0.001126		78.18	0.020098
78.21	0.000891		78.22	0.020043
78.25	0.000891		78.26	0.019397
78.29	0.001501		78.3	0.019215
78.33	0.002179		78.34	0.019304
78.37	0.001941		78.38	0.01907
78.41	0.001371		78.42	0.019134
78.45	0.001762		78.46	0.018749
78.49	0.001902		78.5	0.018292
78.53	0.002171		78.54	0.017888
78.57	0.002387		78.58	0.017647
78.61	0.002127		78.62	0.017657
78.65	0.00285		78.66	0.017711
78.69	0.003143		78.7	0.017661
78.73	0.003227		78.73	0.017644
78.77	0.003253		78.77	0.017718
78.81	0.003026		78.81	0.017657
78.85	0.003614		78.85	0.017177
78.88	0.004006		78.89	0.016845
78.92	0.004026		78.93	0.017296
78.96	0.003658		78.97	0.017576
79	0.003326		79.01	0.017449
79.04	0.003459		79.05	0.017183
79.08	0.004247		79.09	0.017941
79.12	0.004514		79.13	0.01764
79.16	0.004664		79.17	0.017231
79.2	0.00431		79.21	0.017198
79.24	0.004652		79.25	0.016862
79.28	0.004651		79.29	0.016972
79.32	0.00485		79.33	0.017157
79.36	0.004638		79.37	0.017118
79.4	0.004839		79.41	0.017302
79.44	0.004973		79.45	0.017486
79.48	0.005312		79.49	0.017431
79.52	0.005514		79.53	0.017629
79.56	0.00537		79.57	0.017411
79.6	0.006045		79.61	0.017654
[truncated: 115 more rows]
